# Supplementary material for: A data analysis framework for biomedical big data: Application on mesoderm differentiation of human pluripotent stem cells
Source: PLoS One. 2017 Jun 27;12(6):e0179613. doi: 10.1371/journal.pone.0179613 (PMC5487013; doi:10.1371/journal.pone.0179613)
Supplement: S1 File — Text file containing the 1,108 gene symbols used for analysis. (TXT) [file pone.0179613.s001.txt]

LOC643837
RNF207
AADACL3
CDA
ALPL
GRHL3
SMPDL3B
MFSD2A
HPDL
SLC5A9
ZYG11A
L1TD1
DNAJC6
CTH
TNNI3K
SNORD45C
AK5
NEXN
LPPR4
VCAM1
S1PR1
AMY2B
AMY2A
AMY1A
KIAA1324
C1orf161
PDE4DIP
AQP10
POU5F1P4
C1orf182
IFI16
CASQ1
RGS4
RCSD1
ATP1B1
PRRX1
DNM3
C1orf105
LAMC2
RGL1
RGS13
NR5A2
PPP1R12B
OCR1
RASSF5
CR2
CR1L
CAMK1G
SYT14
VASH2
PROX1
TGFB2
CAPN2
DNAH14
MIXL1
KIAA1804
ACTN2
RYR2
KIF26B
TNFRSF9
CASZ1
NPPA
NPPB
HSPB7
HTR1D
ZNF436
TCEA3
FABP3
RNU5D
ORC1
LRP8
C1orf168
CYP2J2
WDR78
WLS
ELTD1
SYDE2
GBP4
LRRC39
GSTM3
SYT6
TSPAN2
VTCN1
APOA2
RGS5
RXRG
ILDR2
KIFAP3
SNORD80
SNORD79
SNORD78
SNORD77
SNORD75
KIAA0040
GLT25D2
FAM129A
TNNT2
TNNI1
CSRP1
LMOD1
REN
PLEKHA6
PLXNA2
ESRRG
ACTA1
GNG4
LYST
RGS7
AKR1C1
GATA3
CACNB2
COMMD3
GPR158
BAMBI
ZEB1
CREM
RASSF4
PRKG1
DKK1
BICC1
ARID5B
LRRTM3
MYPN
TSPAN15
H2AFY2
CDHR1
LDB3
IFIT1
PCGF5
CYP26A1
PLCE1
INA
PDCD4
C10orf96
GRK5
CCDC3
ITGA8
PTPLA
NEBL
ARMC4
SVIL
KIAA1462
NRP1
CTNNA3
NODAL
SYNPO2L
ZNF503
ACTA2
SLC16A12
ANKRD1
PPP1R3C
MYOF
KCNIP2
SORCS1
CUZD1
ADAM12
IFITM1
IGF2
TRIM22
CCKBR
OLFML1
SNORA45
MICAL2
LUZP2
HIPK3
GYLTL1B
PGA3
PGA4
PGA5
C11orf9
SCGB1A1
GAL
PRSS23
NAALAD2
CNTN5
RAB39
BCO2
NCAM1
KCNJ5
ADAMTS15
GLB1L3
H19
OR52A1
OVCH2
OR5P2
OR5P3
NRIP3
SOX6
PLEKHA7
CSRP3
MPPED2
MYBPC3
APLNR
SLC43A1
GLYATL2
AHNAK
HRASLS5
PLA2G16
PYGM
CPT1A
FGF19
FGF4
WNT11
KCTD14
ODZ4
OR7E13P
FZD4
SESN3
PDGFD
GUCY1A2
SLN
CRYAB
USP2
BLID
MIRLET7A2
FEZ1
ETS1
CACNA1C
KCNA5
NTF3
CD9
DPPA3
NANOG
NANOGP1
A2ML1
PDE3A
ARNTL2
FGD4
CNTN1
TMEM117
ACCN2
AMHR2
HSD17B6
INHBE
KIF5A
MSRB3
IRAK3
LYZ
LGR5
TRHDE
GLIPR1L1
GLIPR1
SYT1
C12orf64
NTS
MIR492
SLC17A8
DRAM1
HCFC2
TCP11L2
LOC100131138
HSPB8
CCDC60
TMEM132B
GPR133
SCNN1A
GDF3
POU5F1P3
A2M
KLRK1
TAS2R10
GUCY2C
MGP
ERP27
ARHGDIB
RERG
ST8SIA1
SOX5
DENND5B
SYT10
ABCD2
YAF2
NELL2
AMIGO2
FIGNL2
LRIG3
DPY19L2
C12orf56
WIF1
CPM
LRRC10
SLC6A15
MGAT4C
DUSP6
LUM
DCN
USP44
ALDH1L2
MYL2
TBX5
VSIG10
CCDC92
FGF9
TNFRSF19
ATP12A
CCNA1
FREM2
LRRC63
CYSLTR2
FAM124A
LMO7
MBNL2
ZIC2
SLC46A3
DCLK1
C13orf38
SMAD9
POSTN
LHFP
EPSTI1
ENOX1
SIAH3
LCP1
CAB39L
LECT1
PCDH20
DACH1
KCTD12
SLITRK6
DOCK9
GPR183
NALCN
ADPRHL1
PCK2
COCH
AKAP6
KLHDC1
ABHD12B
FRMD6
PRKCH
VRTN
FLRT2
PPP4R4
DLK1
CRIP2
NDRG2
MYH6
MIR208A
MYH7
PRKD1
MDGA2
NID2
OTX2
KCNH5
GPX2
DPF3
ZDHHC22
TC2N
ASB2
GSC
SNORD115-1
SNORD115-12
SNORD115-6
SNORD115-11
SNORD115-20
SNORD115-26
SNORD115-32
SNORD115-42
SNORD115-44
GABRA5
THBS1
CHAC1
CAPN3
MAP1A
CKMT1A
SEMA6D
SLC27A2
SCG3
GCOM1
FOXB1
CRABP1
GABRB3
ACTC1
MEIS2
GPR176
GATM
FBN1
KIAA1370
PYGO1
PRTG
CYP1A1
FSD2
BNC1
ANPEP
SHISA9
MPV17L
MT1M
MT1H
MMP15
CALB2
CHST4
CNTNAP4
VAT1L
CDH13
SNORD60
ZSCAN10
SRL
EMP2
SOCS1
MYLK3
IRX3
DOK4
CDH11
RRAD
TPPP3
ZFHX3
MLKL
ADAMTS18
SERPINF1
ENO3
ATP1B2
TMEM88
SHISA6
MYOCD
SLC47A1
PIPOX
UNC45B
LHX1
MYL4
ITGB3
ACSF2
CACNA1G
NOG
PPM1E
YPEL2
TBX4
TANC2
SNORD1B
SNORD1A
FAM101B
PMP22
MFAP4
TLCD1
CORO6
HNF1B
TNS4
ETV4
WNT3
HOXB2
HOXB3
TMEM100
ABCA8
SDK2
ARHGAP28
GREB1L
CABLES1
TTC39C
TAF4B
RNF125
ASXL3
MOCOS
FHOD3
MAPK4
ST8SIA3
PMAIP1
DOK6
COLEC12
MYOM1
EPB41L3
MIR133A1
ZNF521
CHST9
DSC3
KLHL14
ALPK2
CCBE1
RNF152
SERPINB4
DSEL
CBLN2
NETO1
ZADH2
ATCAY
CNN1
IFI30
DLL3
CYP2G1P
CYP2B6
CYP2S1
ZNF578
C3
ZNF560
AP1M2
EPHX3
BST2
UNC13A
ZNF781
CLC
CD177
CKM
HRC
SLC6A16
NLRP12
TNNI3
VSNL1
MAPRE3
DNAJC5G
TRIM54
LBH
LTBP1
RASGRP3
QPCT
PRKCE
EPAS1
STON1-GTF2A1L
CHAC2
MEIS1
DYSF
ACTG2
DNAH6
SMYD1
IL1R1
SULT1C4
ACOXL
PCDP1
CFC1B
GPR39
TNFAIP6
KCNJ3
GALNT5
TANC1
XIRP2
NOSTRIN
BBS5
KBTBD10
MYO3B
SP5
GAD1
ZAK
SSFA2
FSIP2
COL3A1
PLCL1
CYP27A1
DES
SGPP2
SP140L
LRRFIP1
SLC30A3
CYP1B1
SLC8A1
KCNG3
FSHR
BCL11A
BMP10
TACR1
REG3A
REEP1
AFF3
CFC1
TMEM163
NXPH2
LRP1B
ZEB2
NMI
RPRM
LY75
ITGB6
DPP4
KCNH7
GALNT3
SCN7A
LRP2
GPR155
WIPF1
TTN
CCDC141
FRZB
CALCRL
TFPI
COL5A2
SLC40A1
RFTN2
FZD5
ERBB4
IKZF2
IGFBP5
EPHA4
AP1S3
SERPINE2
SP110
SNORD20
KCNJ13
COL6A3
RAB17
KIF1A
BMP2
SNAP25
SPTLC3
ISM1
RIN2
DNMT3B
ACSS2
SEMG1
SNORD12C
TSHZ2
SLC4A11
LRRN4
JAG1
FLRT3
FOXA2
CST1
CST2
FER1L4
SAMHD1
C20orf132
TGM2
FITM2
NFATC2
PMEPA1
EEF1A2
C21orf94
C21orf34
MIRLET7C
CBR1
TTC3
SH3BGR
ADAMTS1
C21orf88
psiTPTE22
MYO18B
APOBEC3G
PRODH
CHEK2
MB
CNTN6
CNTN4
BHLHE40
PLCL2
KAT2B
RARB
RBMS3
ZNF860
TDGF1
CACNA1D
C3orf14
MITF
GXYLT2
ROBO2
ST3GAL6
BOC
GAP43
ARHGAP31
FBXO40
DTX3L
PARP14
ACPP
MRAS
CLSTN2
MBNL1
MME
GPR160
SOX2
EPHB3
MAP3K13
EIF4A2
TIMP4
COLQ
RFTN1
ZNF385D
EOMES
TRANK1
XIRP1
CDCP1
LRRC2
MYL3
CAMKV
TNNC1
WNT5A
IL17RD
HESX1
CADPS
ADAMTS9
FAM19A4
FRMD4B
PDZRN3
GBE1
VGLL3
PROS1
DPPA2
DPPA4
CCDC80
WDR52
ZBTB20
POPDC2
HEG1
CPNE4
VEPH1
SLITRK3
MECOM
PLD1
TNFSF10
LIPH
MASP1
FGF12
CPEB2
SLIT2
MIR218-1
SLC34A2
PCDH7
SHISA3
PDGFRA
KIT
TMPRSS11E
ODAM
SLC4A4
PARM1
ART3
ARHGAP24
SPP1
HERC5
GRID2
ATOH1
PDLIM5
TET2
NPNT
CCDC109B
ENPEP
UGT8
SYNPO2
MYOZ2
FGF2
PCDH10
EDNRA
MAB21L2
FHDC1
GUCY1A3
GUCY1B3
TDO2
TMEM144
CPE
PALLD
KLKB1
ZFP42
PPP2R2C
ZNF518B
KCNIP4
PPARGC1A
LGI2
BEND4
GABRG1
CORIN
NMU
IGFBP7
TECRL
ADAMTS3
ANTXR2
UNC5C
EMCN
SLC39A8
TACR3
CXXC4
LEF1
MIR302A
MIR302B
CAMK2D
C4orf31
TRPC3
SLC7A11
C4orf49
SETD7
CLGN
RNF150
INPP4B
GYPB
SFRP2
CTSO
FAM198B
FSTL5
SPOCK3
MFAP3L
SCRG1
HAND2
HPGD
ASB5
ACSL1
PDLIM3
SORBS2
ADAMTS16
ADCY2
NPR3
C5orf23
EGFLAM
C7
GHR
NNT
ISL1
RGS7BP
FAM159B
CRHBP
CMYA5
RASGRF2
CKMT2
POLR3G
RHOBTB3
RGMB
MEGF10
TGFBI
WNT8A
SNORA74A
SH3RF2
STK32A
SCGB3A2
MIR145
GRIA1
DOCK2
GABRP
FGF18
CPEB4
MSX2
FGFR4
FAM134B
CDH10
ADAMTS12
DAB2
PLCXD3
LOC648987
CCL28
FGF10
HCN1
CDC20B
IL6ST
PLK2
PDE4D
ADAMTS6
GCNT4
F2RL2
HAPLN1
MEF2C
ARRDC3
PCSK1
LIX1
SLCO4C1
EPB41L4A
TRIM36
DTWD2
LOX
FBN2
HTR4
CCDC69
HAND1
C5orf4
GABRB2
SLIT3
NKX2-5
EDN1
GMPR
RBM24
CAP2
ID4
HLA-DRA
HLA-DPB2
ITPR3
SCUBE3
APOBEC2
C6orf142
KCNQ5
PRSS35
FUT9
PRDM1
AIM1
PLN
CLVS2
RSPO3
ENPP1
TCF21
MYB
KIAA1244
GPR126
PPP1R14C
MYCT1
SYTL3
SLC22A3
SMOC2
TUBB2A
TUBB2B
C6orf145
TFAP2A
NEDD9
HIST1H1A
HIST1H1T
HIST1H2AJ
POU5F1
CPNE5
C6orf132
CLIC5
C6orf138
KLHL31
HMGCLL1
BMP5
DPPA5
C6orf150
COL12A1
FILIP1
SNAP91
TBX18
CGA
EPHA7
BVES
POPDC3
PPIL6
C6orf186
LAMA4
FAM184A
TRDN
SAMD3
CTAGE4
FAM54A
TXLNB
PLAGL1
SYNE1
T
THBS2
HDAC9
NPY
NFE2L3
CHN2
AQP1
C7orf16
FKBP9
BMPER
LOC100127950
WBSCR17
GTF2IRD2B
CCDC146
CD36
STEAP1
STEAP2
DYNC1I1
TAC1
MUC3A
LRRC17
LRRN3
CAV1
ST7
CFTR
KCND2
C7orf58
PTPRZ1
LMOD2
FLNC
CHRM2
PRSS1
TRY6
PRSS2
DGKB
MACC1
MGC87042
IL6
DPY19L2P1
TBX20
ELMO1
INHBA
GLI3
PGAM2
MYL7
COBL
CALN1
GTF2IRD2
CCL26
SEMA3C
SEMA3E
SEMA3D
CALCR
TFPI2
DLX5
FBXL13
DPY19L2P2
RELN
RINT1
NRCAM
PPP1R3A
WNT2
CTTNBP2
RNF133
PTN
DGKI
PARP12
KEL
EPHA1
ARHGEF5
MYOM2
GATA4
C8orf49
FGF17
PIWIL2
ADAM28
NEFM
IDO1
HGSNAT
SOX17
TRIM55
ADHFE1
SULF1
PKIA
STMN2
ATP6V0D2
NECAB1
ZFPM2
POU5F1B
MYC
CSMD1
NKX2-6
NEFL
CLU
TEX15
ZMAT4
PLAT
DKK4
SNAI2
PRDM14
EYA1
TRPA1
HEY1
ZNF704
PAG1
PSKH2
CALB1
NCALD
ABRA
ANGPT1
TNFRSF11B
DSCC1
SNTB1
HAS2
ZHX1
FBXO32
MTSS1
HHLA1
TMEM71
ST3GAL1
C9orf150
CNTNAP3
PGM5
FAM189A2
C9orf135
MAMDC2
ANXA1
PSAT1
NTRK2
TMOD1
NIPSNAP3A
NIPSNAP3B
PALM2-AKAP2
ZNF483
PAPPA
ASS1
KIAA1984
GLDC
CER1
FREM1
TTC39B
MLLT3
KIAA1161
CNTFR
PGM5P2
PRUNE2
GNA14
TBC1D2
ABCA1
SVEP1
TNC
C5
FAM78A
CD99
FRMPD4
GRPR
SYTL5
RGN
KLF8
ITGB1BP2
FGF16
TBX22
PLP1
NRK
MUM1L1
ATG4A
TDGF3
ATP1B4
GRIA3
DDX26B
VGLL1
ZIC3
GABRQ
SNORA56
ARSE
ARHGAP6
GPR64
SMPX
EFHC2
MIR221
MIR222
SLC38A5
PIM2
SLC7A3
PCDH19
IRS4
CHRDL1
AMOT
LRCH2
SNORA69
FAM70A
GPC4
MIR19B2
GABRA3
PDZD4
SRY
NHEDC1
