# Supplementary material for: A data analysis framework for biomedical big data: Application on mesoderm differentiation of human pluripotent stem cells
Source: PLoS One. 2017 Jun 27;12(6):e0179613. doi: 10.1371/journal.pone.0179613 (PMC5487013; doi:10.1371/journal.pone.0179613)
Supplement: S2 File — Excel file containing gene symbols for every k-means cluster. (XLSX) [file pone.0179613.s002.xlsx]

## Sheet: Cluster 1
GRHL3

## Sheet: Cluster 2
DNAJC6

## Sheet: Cluster 3
AADACL3

## Sheet: Cluster 4
CDA

## Sheet: Cluster 5
ELTD1

## Sheet: Cluster 6
IFI16

## Sheet: Cluster 7
RNF207

## Sheet: Cluster 8
ALPL

## Sheet: Cluster 9
VCAM1

## Sheet: Cluster 10
LOC643837
