# Supplementary material for: A data analysis framework for biomedical big data: Application on mesoderm differentiation of human pluripotent stem cells
Source: PLoS One. 2017 Jun 27;12(6):e0179613. doi: 10.1371/journal.pone.0179613 (PMC5487013; doi:10.1371/journal.pone.0179613)
Supplement: S3 File — Excel file containing enriched GO terms for every cluster. (XLSX) [file pone.0179613.s003.xlsx]

## Sheet: Cluster 1
Category	Term	ID	Adjusted p-value	Genes
BP	regulation of gastrulation	GO:0010470	0.000949477	SOX17, LHX1, HNF1B, FOXA2
BP	regulation of embryonic development	GO:0045995	0.00171222	SOX17, LHX1, GRHL3, HNF1B, FOXA2
CC	extracellular space	GO:0005615	0.00221748	C3, CST2, CST1, FAM184A, ANPEP, SCGB1A1, TNFSF10, WNT8A, LRIG3, LYZ, PRSS2
MF	RNA polymerase II distal enhancer sequence-specific DNA binding transcription factor activity	GO:0003705	0.00708922	SOX17, BHLHE40, HNF1B, FOXA2
BP	pattern specification process	GO:0007389	0.00748139	SOX17, LHX1, WNT8A, GRHL3, HNF1B, FOXA2, DLL3
BP	primitive streak formation	GO:0090009	0.0268366	LHX1, FOXA2
BP	positive regulation of gastrulation	GO:2000543	0.0268366	LHX1, FOXA2
BP	regionalization	GO:0003002	0.0268366	SOX17, LHX1, HNF1B, FOXA2, DLL3
BP	angiogenesis	GO:0001525	0.0268366	SOX17, ANPEP, CYP1B1, NRCAM, ARHGAP24
BP	formation of primary germ layer	GO:0001704	0.0268366	SOX17, LHX1, FOXA2
BP	somite rostral/caudal axis specification	GO:0032525	0.029314	LHX1, FOXA2
BP	anterior/posterior pattern specification	GO:0009952	0.029314	SOX17, LHX1, HNF1B, DLL3
BP	regulation of organ morphogenesis	GO:2000027	0.029314	SOX17, LHX1, GRHL3, HNF1B
BP	cell fate specification	GO:0001708	0.029314	SOX17, HNF1B, FOXA2
BP	endoderm formation	GO:0001706	0.0309648	SOX17, LHX1
BP	tube development	GO:0035295	0.0309648	SOX17, CCKBR, LHX1, HNF1B
BP	digestion	GO:0007586	0.0309648	PRSS1, CCKBR, PRSS2
BP	transcription from RNA polymerase II promoter	GO:0006366	0.0359615	SOX17, LHX1, BHLHE40, GRHL3, HNF1B, FOXA2
BP	regulation of cell fate specification	GO:0042659	0.0367858	SOX17, HNF1B
BP	axis specification	GO:0009798	0.0367858	LHX1, WNT8A, FOXA2
BP	regulation of inflammatory response to antigenic stimulus	GO:0002861	0.0476672	C3, GPX2
BP	signal transduction involved in regulation of gene expression	GO:0023019	0.0476672	SOX17, FOXA2
BP	regulation of branching involved in ureteric bud morphogenesis	GO:0090189	0.0476672	LHX1, HNF1B
BP	positive regulation vascular endothelial growth factor production	GO:0010575	0.0476672	C3, CYP1B1
BP	extracellular matrix organization	GO:0030198	0.0476672	PRSS1, EGFLAM, LOX, CYP1B1, PRSS2
BP	extracellular structure organization	GO:0043062	0.0476672	PRSS1, EGFLAM, LOX, CYP1B1, PRSS2
BP	cell differentiation in hindbrain	GO:0021533	0.0530012	LHX1, FOXA2
BP	positive regulation of embryonic development	GO:0040019	0.0530012	LHX1, FOXA2
BP	regulation of mesonephros development	GO:0061217	0.0530012	LHX1, HNF1B
BP	regulation of vascular endothelial growth factor production	GO:0010574	0.0548125	C3, CYP1B1
BP	regulation of cell fate commitment	GO:0010453	0.0602134	SOX17, HNF1B
BP	embryonic morphogenesis	GO:0048598	0.0602134	SOX17, LHX1, GRHL3, LRIG3, HNF1B
BP	negative regulation of cell development	GO:0010721	0.0602134	STMN2, HNF1B, FOXA2, DLL3
BP	epithelium development	GO:0060429	0.0714195	SOX17, LHX1, GRHL3, HNF1B
BP	embryonic axis specification	GO:0000578	0.0714195	LHX1, FOXA2
BP	negative regulation of sequence-specific DNA binding transcription factor activity	GO:0043433	0.0738134	BHLHE40, CYP1B1, FOXA2
BP	detection of chemical stimulus involved in sensory perception of bitter taste	GO:0001580	0.074918	CST2, CST1
BP	genitalia development	GO:0048806	0.0763342	LHX1, HNF1B
BP	anterior/posterior axis specification	GO:0009948	0.0763342	LHX1, FOXA2
BP	negative regulation of stem cell differentiation	GO:2000737	0.0763342	HNF1B, FOXA2
BP	endocrine pancreas development	GO:0031018	0.078075	HNF1B, FOXA2
BP	collagen fibril organization	GO:0030199	0.0833087	LOX, CYP1B1
BP	branching morphogenesis of an epithelial tube	GO:0048754	0.0833087	LHX1, HNF1B, FOXA2
BP	detection of chemical stimulus involved in sensory perception of taste	GO:0050912	0.08701	CST2, CST1
BP	morphogenesis of an epithelium	GO:0002009	0.089469	SOX17, LHX1, HNF1B, FOXA2
CC	extracellular region	GO:0005576	0.0910751	C3, GLIPR1, PRSS1, LOX, WNT8A, TNFSF10, TMPRSS11E, LYZ, NTS, PRSS2
BP	negative regulation of lymphocyte proliferation	GO:0050672	0.112519	SCGB1A1, PRDM1
BP	negative regulation of mononuclear cell proliferation	GO:0032945	0.112519	SCGB1A1, PRDM1
BP	morphogenesis of a branching epithelium	GO:0061138	0.112519	LHX1, HNF1B, FOXA2
BP	regulation of kidney development	GO:0090183	0.112519	LHX1, HNF1B
BP	regulation of morphogenesis of a branching structure	GO:0060688	0.112519	LHX1, HNF1B
BP	regulation of cell adhesion	GO:0030155	0.115101	EGFLAM, CYP1B1, PRSS2, FOXA2
BP	positive regulation of cell adhesion	GO:0045785	0.115101	EGFLAM, PRSS2, FOXA2
BP	negative regulation of leukocyte proliferation	GO:0070664	0.115101	SCGB1A1, PRDM1
BP	morphogenesis of a branching structure	GO:0001763	0.115101	LHX1, HNF1B, FOXA2
BP	embryonic pattern specification	GO:0009880	0.120564	LHX1, FOXA2
BP	regulation of response to wounding	GO:1903034	0.12296	C3, GPX2, SCGB1A1, FOXA2
BP	regulation of endopeptidase activity	GO:0052548	0.129172	C3, CST2, CST1, TNFSF10
BP	kidney epithelium development	GO:0072073	0.129196	LHX1, HNF1B
BP	tissue morphogenesis	GO:0048729	0.129462	SOX17, LHX1, HNF1B, FOXA2
MF	enzyme inhibitor activity	GO:0004857	0.133775	C3, CST2, CST1, SCGB1A1
MF	sequence-specific DNA binding RNA polymerase II transcription factor activity	GO:0000981	0.133775	SOX17, BHLHE40, HNF1B, GRHL3, FOXA2
MF	endopeptidase inhibitor activity	GO:0004866	0.133775	C3, CST2, CST1
MF	peptidase inhibitor activity	GO:0030414	0.133775	C3, CST2, CST1
MF	endopeptidase regulator activity	GO:0061135	0.133775	C3, CST2, CST1
MF	serine-type endopeptidase activity	GO:0004252	0.133775	PRSS1, TMPRSS11E, PRSS2
MF	cysteine-type endopeptidase inhibitor activity	GO:0004869	0.133775	CST2, CST1
MF	serine-type peptidase activity	GO:0008236	0.1346	PRSS1, TMPRSS11E, PRSS2
MF	serine hydrolase activity	GO:0017171	0.1346	PRSS1, TMPRSS11E, PRSS2
BP	negative regulation of neurogenesis	GO:0050768	0.13544	STMN2, FOXA2, DLL3
BP	dorsal/ventral pattern formation	GO:0009953	0.137746	LHX1, FOXA2
BP	regulation of peptidase activity	GO:0052547	0.139929	C3, CST2, CST1, TNFSF10
BP	regulation of lipid metabolic process	GO:0019216	0.150632	C3, CCKBR, FOXA2
BP	regulation of inflammatory response	GO:0050727	0.150632	C3, GPX2, SCGB1A1
BP	regulation of hormone levels	GO:0010817	0.150632	ANPEP, CYP1B1, HNF1B
BP	negative regulation of endopeptidase activity	GO:0010951	0.150632	C3, CST2, CST1
BP	negative regulation of peptidase activity	GO:0010466	0.150632	C3, CST2, CST1
BP	neuron differentiation	GO:0030182	0.150632	LHX1, WNT8A, FOXA2
BP	Wnt signaling pathway	GO:0016055	0.150632	SOX17, WNT8A, GRHL3
BP	negative regulation of nervous system development	GO:0051961	0.150632	STMN2, FOXA2, DLL3
BP	reproductive structure development	GO:0048608	0.150632	LHX1, TNFSF10, HNF1B
BP	positive regulation of neuron differentiation	GO:0045666	0.150632	STMN2, NRCAM, FOXA2
BP	post-embryonic development	GO:0009791	0.150632	LHX1, PRDM1
BP	wound healing	GO:0042060	0.150632	LOX, GRHL3
BP	canonical Wnt signaling pathway	GO:0060070	0.150632	SOX17, WNT8A
BP	positive regulation of neurogenesis	GO:0050769	0.150632	STMN2, NRCAM, FOXA2
BP	epithelial tube morphogenesis	GO:0060562	0.150632	SOX17, HNF1B
BP	regulation of stem cell differentiation	GO:2000736	0.150632	HNF1B, FOXA2
BP	response to oxidative stress	GO:0006979	0.150632	GPX2, SCGB1A1, CYP1B1
BP	developmental growth involved in morphogenesis	GO:0060560	0.150632	LHX1, HNF1B
BP	negative regulation of lymphocyte activation	GO:0051250	0.150632	SCGB1A1, PRDM1
BP	tube morphogenesis	GO:0035239	0.150632	SOX17, HNF1B
BP	negative regulation of proteolysis	GO:0045861	0.150632	C3, CST2, CST1
BP	epithelial cell differentiation	GO:0030855	0.150632	SOX17, HNF1B, FOXA2
BP	negative regulation of cell projection organization	GO:0031345	0.150632	STMN2, ARHGAP24
BP	positive regulation of angiogenesis	GO:0045766	0.150632	C3, CYP1B1
BP	regulation of response to biotic stimulus	GO:0002831	0.150632	ELMO1, PRDM1
BP	negative regulation of leukocyte activation	GO:0002695	0.150632	SCGB1A1, PRDM1
BP	neuron migration	GO:0001764	0.150632	LHX1, NRCAM
BP	ameboidal-type cell migration	GO:0001667	0.150632	SOX17, CYP1B1
BP	central nervous system development	GO:0007417	0.150632	GRHL3, NRCAM
BP	kidney development	GO:0001822	0.150632	LHX1, HNF1B
BP	extracellular matrix disassembly	GO:0022617	0.150632	PRSS1, PRSS2
BP	positive regulation of humoral immune response	GO:0002922	0.150632	C3
BP	negative regulation of metanephros development	GO:0072217	0.150632	HNF1B
BP	embryonic viscerocranium morphogenesis	GO:0048703	0.150632	LHX1
BP	nephron tubule morphogenesis	GO:0072078	0.150632	HNF1B
BP	positive regulation of extracellular matrix organization	GO:1903055	0.150632	CYP1B1
BP	regulation of nephron tubule epithelial cell differentiation	GO:0072182	0.150632	LHX1
BP	renal tubule morphogenesis	GO:0061333	0.150632	HNF1B
BP	positive regulation of inflammatory response to antigenic stimulus	GO:0002863	0.150632	C3
BP	embryonic foregut morphogenesis	GO:0048617	0.150632	SOX17
BP	regulation of interleukin-5 production	GO:0032674	0.150632	SCGB1A1
BP	regulation of stem cell maintenance	GO:2000036	0.150632	HNF1B
BP	eyelid development in camera-type eye	GO:0061029	0.150632	GRHL3
BP	dopaminergic neuron differentiation	GO:0071542	0.150632	FOXA2
BP	urogenital system development	GO:0001655	0.150632	LHX1
BP	renal system development	GO:0072001	0.150632	SOX17
BP	vagina development	GO:0060068	0.150632	LHX1
BP	negative regulation of inflammatory response to antigenic stimulus	GO:0002862	0.150632	GPX2
BP	planar cell polarity pathway involved in neural tube closure	GO:0090179	0.150632	GRHL3
BP	nitric oxide biosynthetic process	GO:0006809	0.150632	CYP1B1
BP	nephron epithelium morphogenesis	GO:0072088	0.150632	HNF1B
BP	cell migration involved in gastrulation	GO:0042074	0.150632	SOX17
BP	negative regulation of cell fate commitment	GO:0010454	0.150632	SOX17
BP	regulation of establishment of planar polarity involved in neural tube closure	GO:0090178	0.150632	GRHL3
BP	negative regulation of B cell proliferation	GO:0030889	0.150632	PRDM1
BP	retinal metabolic process	GO:0042574	0.150632	CYP1B1
BP	epithelial cell-cell adhesion	GO:0090136	0.150632	CYP1B1
BP	female genitalia development	GO:0030540	0.150632	LHX1
BP	toxin metabolic process	GO:0009404	0.150632	CYP1B1
BP	extracellular matrix assembly	GO:0085029	0.150632	LOX
BP	regulation of Rac protein signal transduction	GO:0035020	0.150632	ARHGAP24
BP	negative regulation of mesenchymal cell apoptotic process	GO:2001054	0.150632	HNF1B
BP	regulation of apoptotic process involved in morphogenesis	GO:1902337	0.150632	HNF1B
BP	mRNA transcription from RNA polymerase II promoter	GO:0042789	0.150632	SOX17
BP	positive regulation of myeloid leukocyte mediated immunity	GO:0002888	0.150632	C3
BP	regulation of mesoderm development	GO:2000380	0.150632	SOX17
BP	cell wall macromolecule metabolic process	GO:0044036	0.150632	LYZ
BP	regulation of cell-cell adhesion mediated by cadherin	GO:2000047	0.150632	FOXA2
BP	regulation of interleukin-13 production	GO:0032656	0.150632	SCGB1A1
BP	positive regulation of DNA-templated transcription, initiation	GO:2000144	0.150632	HNF1B
BP	regulation of ruffle assembly	GO:1900027	0.150632	ARHGAP24
BP	regulation of mesenchymal cell apoptotic process	GO:2001053	0.150632	HNF1B
BP	response to nerve growth factor	GO:1990089	0.150632	STMN2
BP	wound healing, spreading of cells	GO:0044319	0.150632	ARHGAP24
BP	positive regulation of protein depolymerization	GO:1901881	0.150632	STMN2
BP	angiotensin maturation	GO:0002003	0.150632	ANPEP
BP	negative regulation of cell fate specification	GO:0009996	0.150632	SOX17
BP	cerebellar Purkinje cell differentiation	GO:0021702	0.150632	LHX1
BP	dorsal/ventral neural tube patterning	GO:0021904	0.150632	FOXA2
BP	nephron tubule formation	GO:0072079	0.150632	HNF1B
BP	positive regulation of transcription initiation from RNA polymerase II promoter	GO:0060261	0.150632	HNF1B
BP	embryonic heart tube development	GO:0035050	0.150632	SOX17
BP	positive regulation of microtubule polymerization or depolymerization	GO:0031112	0.150632	STMN2
BP	uterus development	GO:0060065	0.150632	LHX1
BP	maternal placenta development	GO:0001893	0.150632	PRDM1
BP	epoxygenase P450 pathway	GO:0019373	0.150632	CYP1B1
BP	cellular response to nerve growth factor stimulus	GO:1990090	0.150632	STMN2
BP	wound healing, spreading of epidermal cells	GO:0035313	0.150632	ARHGAP24
BP	spinal cord association neuron differentiation	GO:0021527	0.150632	LHX1
BP	establishment of tissue polarity	GO:0007164	0.150632	GRHL3
BP	establishment of planar polarity	GO:0001736	0.150632	GRHL3
BP	negative regulation of lipopolysaccharide-mediated signaling pathway	GO:0031665	0.150632	PRDM1
BP	positive regulation of B cell differentiation	GO:0045579	0.150632	PRDM1
BP	negative regulation of microtubule polymerization	GO:0031115	0.150632	STMN2
BP	regulation of apoptotic cell clearance	GO:2000425	0.150632	C3
BP	regulation of transcription initiation from RNA polymerase II promoter	GO:0060260	0.150632	HNF1B
BP	neuronal ion channel clustering	GO:0045161	0.150632	NRCAM
BP	trophoblast giant cell differentiation	GO:0060707	0.150632	PRDM1
BP	head development	GO:0060322	0.150632	LHX1
BP	complement activation, alternative pathway	GO:0006957	0.150632	C3
BP	regulation of hexokinase activity	GO:1903299	0.150632	FOXA2
BP	activation of Rac GTPase activity	GO:0032863	0.150632	ARHGAP24
BP	phagocytosis, engulfment	GO:0006911	0.150632	ELMO1
BP	positive regulation of transcription from RNA polymerase III promoter	GO:0045945	0.150632	FOXA2
BP	omega-hydroxylase P450 pathway	GO:0097267	0.150632	CYP1B1
BP	glomerulus development	GO:0032835	0.150632	LHX1
BP	regulation of acute inflammatory response to antigenic stimulus	GO:0002864	0.150632	C3
BP	regulation of glucokinase activity	GO:0033131	0.150632	FOXA2
BP	cell wall macromolecule catabolic process	GO:0016998	0.150632	LYZ
BP	retina vasculature morphogenesis in camera-type eye	GO:0061299	0.150632	CYP1B1
BP	embryonic retina morphogenesis in camera-type eye	GO:0060059	0.150632	LHX1
BP	peptide cross-linking via chondroitin 4-sulfate glycosaminoglycan	GO:0019800	0.150632	EGFLAM
BP	paraxial mesoderm development	GO:0048339	0.150632	DLL3
BP	neuronal action potential propagation	GO:0019227	0.150632	NRCAM
BP	regulation of Wnt signaling pathway involved in heart development	GO:0003307	0.150632	SOX17
BP	response to xenobiotic stimulus	GO:0009410	0.150632	SCGB1A1
BP	regulation of hypersensitivity	GO:0002883	0.150632	C3
BP	intestinal epithelial cell development	GO:0060576	0.150632	PRDM1
BP	negative regulation of immune system process	GO:0002683	0.15136	GPX2, SCGB1A1, PRDM1
BP	negative regulation of protein maturation	GO:1903318	0.15136	C3, CST2, CST1
BP	negative regulation of protein processing	GO:0010955	0.15136	C3, CST2, CST1
BP	positive regulation of nervous system development	GO:0051962	0.15136	STMN2, NRCAM, FOXA2
BP	regulation of epithelial cell differentiation involved in kidney development	GO:2000696	0.15136	LHX1
BP	negative regulation of kidney development	GO:0090185	0.15136	HNF1B
BP	regulation of triglyceride biosynthetic process	GO:0010866	0.15136	C3
BP	mRNA transcription	GO:0009299	0.15136	SOX17
BP	ectoderm development	GO:0007398	0.15136	GRHL3
BP	positive regulation of skeletal muscle tissue development	GO:0048643	0.15136	SOX17
BP	regulation of cell growth	GO:0001558	0.154333	SOX17, NRCAM, PRSS2
BP	negative regulation of cell activation	GO:0050866	0.154333	SCGB1A1, PRDM1
BP	regulation of developmental growth	GO:0048638	0.154333	HNF1B, NRCAM
BP	cell fate commitment	GO:0045165	0.154333	WNT8A, PRDM1
BP	organ formation	GO:0048645	0.154333	SOX17
BP	Rac protein signal transduction	GO:0016601	0.154333	ELMO1
BP	regulation of DNA-templated transcription, initiation	GO:2000142	0.154333	HNF1B
BP	regulation of extracellular matrix organization	GO:1903053	0.154782	CYP1B1
BP	nephron tubule development	GO:0072080	0.154782	HNF1B
BP	intrinsic apoptotic signaling pathway in response to oxidative stress	GO:0008631	0.154782	CYP1B1
BP	telencephalon development	GO:0021537	0.154782	LHX1
BP	positive regulation of branching involved in ureteric bud morphogenesis	GO:0090190	0.154782	LHX1
BP	positive regulation of G-protein coupled receptor protein signaling pathway	GO:0045745	0.154782	C3
BP	axonal fasciculation	GO:0007413	0.154782	NRCAM
BP	positive regulation of lipid storage	GO:0010884	0.154782	C3
BP	hindbrain development	GO:0030902	0.154782	HNF1B
BP	entrainment of circadian clock by photoperiod	GO:0043153	0.154782	BHLHE40
MF	peptidase regulator activity	GO:0061134	0.155122	C3, CST2, CST1
BP	regulation of sequence-specific DNA binding transcription factor activity	GO:0051090	0.157146	BHLHE40, CYP1B1, FOXA2
BP	response to reactive oxygen species	GO:0000302	0.157146	SCGB1A1, CYP1B1
BP	homophilic cell adhesion via plasma membrane adhesion molecules	GO:0007156	0.157146	AMIGO2, PCDH19
BP	digestive tract morphogenesis	GO:0048546	0.157146	SOX17
BP	regulation of lipopolysaccharide-mediated signaling pathway	GO:0031664	0.157146	PRDM1
BP	retinal ganglion cell axon guidance	GO:0031290	0.157146	NRCAM
BP	membrane invagination	GO:0010324	0.157146	ELMO1
BP	retina layer formation	GO:0010842	0.157146	LHX1
BP	negative regulation of hydrolase activity	GO:0051346	0.15865	C3, CST2, CST1
BP	negative regulation of neuron differentiation	GO:0045665	0.15865	STMN2, FOXA2
BP	positive regulation of Rho GTPase activity	GO:0032321	0.15865	GRHL3, ARHGAP24
BP	renal tubule development	GO:0061326	0.15865	HNF1B
BP	cell surface receptor signaling pathway involved in heart development	GO:0061311	0.15865	WNT8A
BP	regulation of transcription involved in cell fate commitment	GO:0060850	0.15865	SOX17
BP	nephron epithelium development	GO:0072009	0.15865	HNF1B
BP	positive regulation of mesonephros development	GO:0061213	0.15865	LHX1
BP	embryonic digestive tract morphogenesis	GO:0048557	0.15865	HNF1B
BP	regulation of transcription from RNA polymerase III promoter	GO:0006359	0.15865	FOXA2
BP	estrogen metabolic process	GO:0008210	0.15865	CYP1B1
BP	regulation of microtubule polymerization	GO:0031113	0.15865	STMN2
BP	epithelial tube branching involved in lung morphogenesis	GO:0060441	0.15865	FOXA2
BP	regulation of B cell differentiation	GO:0045577	0.15865	PRDM1
BP	gastrulation with mouth forming second	GO:0001702	0.15865	LHX1
BP	regulation of interleukin-4 production	GO:0032673	0.15865	SCGB1A1
BP	entrainment of circadian clock	GO:0009649	0.15865	BHLHE40
BP	cellular response to nutrient	GO:0031670	0.15865	FOXA2
BP	cochlea morphogenesis	GO:0090103	0.15865	GRHL3
BP	Wnt signaling pathway, planar cell polarity pathway	GO:0060071	0.15865	GRHL3
BP	positive regulation of protein complex disassembly	GO:0043243	0.15865	STMN2
BP	protein destabilization	GO:0031648	0.15865	SOX17
BP	photoperiodism	GO:0009648	0.15865	BHLHE40
BP	cytolysis	GO:0019835	0.15865	LYZ
BP	cobalamin metabolic process	GO:0009235	0.15865	PRSS1
BP	response to interleukin-6	GO:0070741	0.15865	FOXA2
BP	heterotypic cell-cell adhesion	GO:0034113	0.15865	NRCAM
BP	negative regulation of epithelial to mesenchymal transition	GO:0010719	0.15865	FOXA2
BP	positive regulation of cell development	GO:0010720	0.15877	STMN2, NRCAM, FOXA2
BP	hormone metabolic process	GO:0042445	0.15877	ANPEP, CYP1B1
BP	regulation of metanephros development	GO:0072215	0.15877	HNF1B
BP	retinol metabolic process	GO:0042572	0.15877	CYP1B1
BP	negative regulation of microtubule depolymerization	GO:0007026	0.15877	STMN2
BP	endothelial cell differentiation	GO:0045446	0.15877	SOX17
BP	membrane lipid catabolic process	GO:0046466	0.15877	CYP1B1
BP	regulation of establishment of planar polarity	GO:0090175	0.15877	GRHL3
BP	cell differentiation involved in embryonic placenta development	GO:0060706	0.15877	PRDM1
BP	neuron fate specification	GO:0048665	0.15877	FOXA2
BP	negative regulation of embryonic development	GO:0045992	0.163245	SOX17
BP	activation of Rho GTPase activity	GO:0032862	0.163245	ARHGAP24
BP	endoderm development	GO:0007492	0.163245	WNT8A
BP	developmental growth	GO:0048589	0.164146	LHX1, HNF1B
BP	motor neuron axon guidance	GO:0008045	0.165667	LHX1
BP	columnar/cuboidal epithelial cell development	GO:0002066	0.165667	PRDM1
BP	positive regulation of smoothened signaling pathway	GO:0045880	0.165667	FOXA2
BP	regulation of microtubule depolymerization	GO:0031114	0.165667	STMN2
BP	regulation of myeloid leukocyte mediated immunity	GO:0002886	0.165667	C3
BP	response to wounding	GO:0009611	0.167288	LOX, GRHL3
BP	embryonic epithelial tube formation	GO:0001838	0.167966	HNF1B
BP	positive regulation of release of cytochrome c from mitochondria	GO:0090200	0.167966	TNFSF10
BP	negative regulation of response to biotic stimulus	GO:0002832	0.167966	PRDM1
BP	positive regulation of acute inflammatory response	GO:0002675	0.167966	C3
BP	regulation of triglyceride metabolic process	GO:0090207	0.167966	C3
BP	regulation of lymphocyte proliferation	GO:0050670	0.168664	SCGB1A1, PRDM1
BP	regulation of mononuclear cell proliferation	GO:0032944	0.168908	SCGB1A1, PRDM1
BP	positive regulation of immunoglobulin mediated immune response	GO:0002891	0.168908	C3
BP	positive regulation of B cell mediated immunity	GO:0002714	0.168908	C3
BP	negative regulation of interferon-gamma production	GO:0032689	0.168908	SCGB1A1
BP	epithelial tube formation	GO:0072175	0.168908	HNF1B
BP	regulation of complement activation	GO:0030449	0.168908	C3
BP	temperature homeostasis	GO:0001659	0.168908	GPX2
BP	regulation of Rho GTPase activity	GO:0032319	0.170489	GRHL3, ARHGAP24
BP	regulation of cell projection organization	GO:0031344	0.17216	STMN2, NRCAM, ARHGAP24
BP	regulation of leukocyte proliferation	GO:0070663	0.172634	SCGB1A1, PRDM1
CC	extracellular matrix	GO:0031012	0.173997	EGFLAM, LOX, WNT8A, PRSS2
CC	integral component of plasma membrane	GO:0005887	0.173997	CCKBR, GYPB, ANPEP, TNFRSF9, TNFSF10, NRCAM, TMPRSS11E
BP	regulation of angiogenesis	GO:0045765	0.174817	C3, CYP1B1
BP	lung epithelial cell differentiation	GO:0060487	0.174817	FOXA2
BP	negative regulation of B cell activation	GO:0050869	0.174817	PRDM1
BP	non-canonical Wnt signaling pathway	GO:0035567	0.174817	GRHL3
BP	regulation of defense response to virus by virus	GO:0050690	0.174817	ELMO1
BP	regulation of protein activation cascade	GO:2000257	0.174817	C3
BP	nitric oxide metabolic process	GO:0046209	0.178545	CYP1B1
BP	lung cell differentiation	GO:0060479	0.178545	FOXA2
BP	cerebellum development	GO:0021549	0.178545	LHX1
BP	regulation of neuron differentiation	GO:0045664	0.179857	STMN2, NRCAM, FOXA2
MF	G-protein coupled receptor binding	GO:0001664	0.180415	C3, CCKBR, WNT8A
BP	lytic vacuole organization	GO:0080171	0.181555	CLVS2
BP	lysosome organization	GO:0007040	0.181555	CLVS2
BP	peptide cross-linking	GO:0018149	0.181555	EGFLAM
BP	response to fibroblast growth factor	GO:0071774	0.182386	LHX1, SCGB1A1
BP	negative regulation of microtubule polymerization or depolymerization	GO:0031111	0.183845	STMN2
BP	heterophilic cell-cell adhesion via plasma membrane cell adhesion molecules	GO:0007157	0.183845	AMIGO2
BP	eye photoreceptor cell development	GO:0042462	0.183845	PRDM1
BP	activation of Ras GTPase activity	GO:0032856	0.183845	ARHGAP24
BP	cell-cell adhesion via plasma-membrane adhesion molecules	GO:0098742	0.184253	AMIGO2, PCDH19
BP	cell-cell adhesion	GO:0098609	0.185286	AMIGO2, PCDH19
BP	interaction with symbiont	GO:0051702	0.185428	GPX2
BP	neuron recognition	GO:0008038	0.185428	NRCAM
BP	regulation of insulin secretion involved in cellular response to glucose stimulus	GO:0061178	0.185428	FOXA2
BP	peptide hormone processing	GO:0016486	0.185428	ANPEP
BP	photoreceptor cell development	GO:0042461	0.190033	PRDM1
BP	regulation of vasculature development	GO:1901342	0.19144	C3, CYP1B1
BP	positive regulation of glucose transport	GO:0010828	0.192059	C3
BP	maternal process involved in female pregnancy	GO:0060135	0.192059	PRDM1
BP	positive regulation of phagocytosis	GO:0050766	0.192059	C3
BP	insulin secretion	GO:0030073	0.192059	HNF1B
MF	protein binding involved in cell adhesion	GO:0098631	0.192758	NRCAM
MF	phosphatidylinositol 3-kinase regulator activity	GO:0035014	0.192758	CCKBR
BP	response to bacterium	GO:0009617	0.19401	GPX2, LYZ
BP	protein processing	GO:0016485	0.19401	ANPEP, TNFSF10
BP	regulation of phosphatidylinositol 3-kinase activity	GO:0043551	0.19401	CCKBR
BP	regulation of cell adhesion mediated by integrin	GO:0033628	0.19401	CYP1B1
BP	negative regulation of cellular carbohydrate metabolic process	GO:0010677	0.19401	FOXA2
MF	lysozyme activity	GO:0003796	0.197659	LYZ
BP	positive regulation of kidney development	GO:0090184	0.19839	LHX1
BP	cell differentiation in spinal cord	GO:0021515	0.201448	LHX1
BP	regulation of lipid storage	GO:0010883	0.201448	C3
BP	negative regulation of Ras protein signal transduction	GO:0046580	0.201448	ARHGAP24
BP	retina homeostasis	GO:0001895	0.203798	LYZ
BP	positive regulation of cell-cell adhesion	GO:0022409	0.203798	FOXA2
BP	negative regulation of small GTPase mediated signal transduction	GO:0051058	0.203798	ARHGAP24
BP	embryo implantation	GO:0007566	0.203798	SCGB1A1
BP	regulation of Wnt signaling pathway	GO:0030111	0.204815	SOX17, HNF1B
BP	cardiocyte differentiation	GO:0035051	0.204815	SOX17
BP	outflow tract morphogenesis	GO:0003151	0.204815	SOX17
BP	regulation of immunoglobulin mediated immune response	GO:0002889	0.204815	C3
BP	ureteric bud development	GO:0001657	0.204815	LHX1
BP	secondary metabolic process	GO:0019748	0.204815	CYP1B1
BP	negative regulation of response to external stimulus	GO:0032102	0.205587	GPX2, PRDM1
BP	regulation of B cell mediated immunity	GO:0002712	0.206406	C3
BP	regulation of release of cytochrome c from mitochondria	GO:0090199	0.206406	TNFSF10
BP	somitogenesis	GO:0001756	0.206406	DLL3
BP	primary alcohol metabolic process	GO:0034308	0.206406	CYP1B1
BP	response to other organism	GO:0051707	0.209272	GPX2, ANPEP, LYZ
BP	negative regulation of T cell proliferation	GO:0042130	0.209272	SCGB1A1
BP	regulation of lipid kinase activity	GO:0043550	0.209272	CCKBR
BP	protein maturation	GO:0051604	0.21171	ANPEP, TNFSF10
BP	negative regulation of carbohydrate metabolic process	GO:0045912	0.212533	FOXA2
BP	cell fate determination	GO:0001709	0.212685	SOX17
BP	gastrulation	GO:0007369	0.212685	LHX1
BP	branching involved in ureteric bud morphogenesis	GO:0001658	0.212685	LHX1
BP	mesonephric tubule development	GO:0072164	0.212685	LHX1
BP	segmentation	GO:0035282	0.212685	DLL3
BP	connective tissue development	GO:0061448	0.212685	FOXA2
BP	multicellular organismal homeostasis	GO:0048871	0.212685	GPX2
MF	oxidoreductase activity, acting on the CH-NH2 group of donors, oxygen as acceptor	GO:0016641	0.21433	LOX
MF	Notch binding	GO:0005112	0.21433	DLL3
MF	phosphatidylinositol-3,5-bisphosphate binding	GO:0080025	0.21433	CLVS2
MF	receptor agonist activity	GO:0048018	0.21433	WNT8A
MF	phospholipase inhibitor activity	GO:0004859	0.21433	SCGB1A1
BP	negative regulation of cellular component organization	GO:0051129	0.215255	STMN2, ARHGAP24, FOXA2
BP	regulation of humoral immune response	GO:0002920	0.215281	C3
BP	mesonephric epithelium development	GO:0072163	0.215281	LHX1
MF	Rac GTPase activator activity	GO:0030675	0.21662	ARHGAP24
BP	positive regulation of striated muscle tissue development	GO:0045844	0.2172	SOX17
BP	positive regulation of muscle organ development	GO:0048636	0.2172	SOX17
BP	cellular aldehyde metabolic process	GO:0006081	0.2172	CYP1B1
BP	positive regulation of Rac GTPase activity	GO:0032855	0.2172	ARHGAP24
BP	regulation of anatomical structure size	GO:0090066	0.217383	HNF1B, NTS
BP	regulation of cytokine production	GO:0001817	0.218381	C3, SCGB1A1, CYP1B1
BP	positive regulation of muscle tissue development	GO:1901863	0.219066	SOX17
BP	acid secretion	GO:0046717	0.219066	CCKBR
BP	single organismal cell-cell adhesion	GO:0016337	0.21954	CYP1B1, NRCAM
MF	glutathione peroxidase activity	GO:0004602	0.220519	GPX2
MF	lipase inhibitor activity	GO:0055102	0.220519	SCGB1A1
BP	phagocytosis	GO:0006909	0.221498	ELMO1
BP	regulation of mRNA stability	GO:0043488	0.221498	SCGB1A1
MF	oxidoreductase activity, acting on the CH-NH2 group of donors	GO:0016638	0.222185	LOX
BP	positive regulation of protein maturation	GO:1903319	0.22412	C3, TNFSF10
BP	positive regulation of protein processing	GO:0010954	0.22412	C3, TNFSF10
BP	synapse assembly	GO:0007416	0.22412	NRCAM
MF	aromatase activity	GO:0070330	0.225061	CYP1B1
MF	ankyrin binding	GO:0030506	0.225061	NRCAM
CC	proteinaceous extracellular matrix	GO:0005578	0.225528	EGFLAM, LOX, WNT8A
BP	endothelial cell migration	GO:0043542	0.226839	CYP1B1
BP	negative regulation of protein polymerization	GO:0032272	0.226839	STMN2
BP	regulation of protein complex assembly	GO:0043254	0.227047	STMN2, HNF1B
BP	regulation of cell morphogenesis involved in differentiation	GO:0010769	0.227047	NRCAM, FOXA2
BP	negative regulation of protein depolymerization	GO:1901880	0.227047	STMN2
BP	circadian regulation of gene expression	GO:0032922	0.227047	BHLHE40
BP	phospholipase C-activating G-protein coupled receptor signaling pathway	GO:0007200	0.227047	CCKBR
BP	regulation of microtubule polymerization or depolymerization	GO:0031110	0.227047	STMN2
BP	digestive system process	GO:0022600	0.227047	CCKBR
BP	regulation of phagocytosis	GO:0050764	0.227047	C3
BP	positive regulation of epithelial cell differentiation	GO:0030858	0.227047	LHX1
BP	regulation of RNA stability	GO:0043487	0.227047	SCGB1A1
BP	regulation of epithelial to mesenchymal transition	GO:0010717	0.227047	FOXA2
BP	regulation of axon extension	GO:0030516	0.227047	NRCAM
BP	mesoderm development	GO:0007498	0.227047	DLL3
MF	neuropeptide hormone activity	GO:0005184	0.227435	NTS
MF	RNA polymerase II distal enhancer sequence-specific DNA binding transcription factor activity involved in positive regulation of transcription	GO:0001205	0.227435	FOXA2
MF	protein heterodimerization activity	GO:0046982	0.227604	SOX17, BHLHE40, HNF1B
MF	endopeptidase activity	GO:0004175	0.227604	PRSS1, TMPRSS11E, PRSS2
MF	oxidoreductase activity, acting on paired donors, with incorporation or reduction of molecular oxygen, reduced flavin or flavoprotein as one donor, and incorporation of one atom of oxygen	GO:0016712	0.227604	CYP1B1
MF	neuropeptide receptor binding	GO:0071855	0.227604	CCKBR
MF	virus receptor activity	GO:0001618	0.227604	ANPEP
MF	phosphatidylinositol phospholipase C activity	GO:0004435	0.227604	CCKBR
MF	tumor necrosis factor receptor binding	GO:0005164	0.227604	TNFSF10
MF	transcription corepressor activity	GO:0003714	0.227604	LHX1, BHLHE40
MF	phospholipase C activity	GO:0004629	0.227604	CCKBR
MF	RNA polymerase II transcription factor binding transcription factor activity involved in negative regulation of transcription	GO:0001191	0.227604	BHLHE40
MF	receptor activator activity	GO:0030546	0.227604	WNT8A
MF	E-box binding	GO:0070888	0.227604	BHLHE40
MF	bHLH transcription factor binding	GO:0043425	0.227604	BHLHE40
MF	aminopeptidase activity	GO:0004177	0.227604	ANPEP
MF	frizzled binding	GO:0005109	0.227604	WNT8A
MF	Rho GTPase activator activity	GO:0005100	0.227604	ARHGAP24
MF	oxygen binding	GO:0019825	0.227604	CYP1B1
MF	RNA polymerase II activating transcription factor binding	GO:0001102	0.227604	BHLHE40
MF	oxidoreductase activity, acting on peroxide as acceptor	GO:0016684	0.227604	GPX2
MF	peroxidase activity	GO:0004601	0.227604	GPX2
MF	receptor regulator activity	GO:0030545	0.227604	WNT8A
MF	tumor necrosis factor receptor superfamily binding	GO:0032813	0.227966	TNFSF10
BP	digestive tract development	GO:0048565	0.233215	CCKBR
BP	regulation of B cell proliferation	GO:0030888	0.233215	PRDM1
BP	peptide hormone secretion	GO:0030072	0.233215	HNF1B
BP	heart looping	GO:0001947	0.235319	SOX17
BP	mesenchyme development	GO:0060485	0.235319	DLL3
BP	arachidonic acid metabolic process	GO:0019369	0.235319	CYP1B1
MF	transcription factor binding	GO:0008134	0.235653	SOX17, BHLHE40, FOXA2
BP	single organism cell adhesion	GO:0098602	0.237263	CYP1B1, NRCAM
BP	negative regulation of protein complex disassembly	GO:0043242	0.237263	STMN2
BP	positive regulation of JAK-STAT cascade	GO:0046427	0.237263	CYP1B1
BP	peptide secretion	GO:0002790	0.237263	HNF1B
BP	positive regulation of extrinsic apoptotic signaling pathway	GO:2001238	0.240021	TNFSF10
BP	regulation of immune effector process	GO:0002697	0.242179	C3, ELMO1
BP	regulation of extrinsic apoptotic signaling pathway in absence of ligand	GO:2001239	0.242179	TNFSF10
BP	positive regulation of B cell activation	GO:0050871	0.242179	PRDM1
BP	chondroitin sulfate metabolic process	GO:0030204	0.244568	EGFLAM
BP	tetrapyrrole metabolic process	GO:0033013	0.244568	PRSS1
BP	regulation of skeletal muscle tissue development	GO:0048641	0.251506	SOX17
BP	embryonic heart tube morphogenesis	GO:0003143	0.252059	SOX17
BP	stem cell differentiation	GO:0048863	0.252059	HNF1B
BP	vacuole organization	GO:0007033	0.252059	CLVS2
BP	cellular response to hydrogen peroxide	GO:0070301	0.252059	CYP1B1
BP	regulation of extent of cell growth	GO:0061387	0.252059	NRCAM
BP	response to acid chemical	GO:0001101	0.252071	SCGB1A1, WNT8A
BP	regulation of neuron projection development	GO:0010975	0.252071	STMN2, NRCAM
BP	regulation of blood vessel size	GO:0050880	0.253219	NTS
BP	regulation of smoothened signaling pathway	GO:0008589	0.253219	FOXA2
BP	positive regulation of mitochondrion organization	GO:0010822	0.255611	TNFSF10
BP	regulation of tube size	GO:0035150	0.255611	NTS
BP	fatty acid metabolic process	GO:0006631	0.256195	C3, CYP1B1
BP	epithelial cell migration	GO:0010631	0.257334	CYP1B1
BP	negative regulation of NF-kappaB transcription factor activity	GO:0032088	0.257334	CYP1B1
BP	regulation of acute inflammatory response	GO:0002673	0.260298	C3
MF	copper ion binding	GO:0005507	0.260811	LOX
MF	activating transcription factor binding	GO:0033613	0.260811	BHLHE40
BP	regulation of protein depolymerization	GO:1901879	0.262594	STMN2
BP	vasculogenesis	GO:0001570	0.262594	SOX17
MF	phosphatidylinositol bisphosphate binding	GO:1902936	0.264344	CLVS2
MF	calcium-dependent protein binding	GO:0048306	0.264344	STMN2
CC	axon initial segment	GO:0043194	0.266678	NRCAM
BP	positive regulation of lymphocyte mediated immunity	GO:0002708	0.26905	C3
BP	positive regulation of Ras GTPase activity	GO:0032320	0.269102	GRHL3, ARHGAP24
BP	hormone secretion	GO:0046879	0.271263	HNF1B
BP	positive regulation of adaptive immune response based on somatic recombination of immune receptors built from immunoglobulin superfamily domains	GO:0002824	0.274109	C3
BP	peptide transport	GO:0015833	0.276932	HNF1B
BP	negative regulation of T cell activation	GO:0050868	0.279062	SCGB1A1
BP	epithelial cell proliferation	GO:0050673	0.279062	HNF1B
BP	positive regulation of adaptive immune response	GO:0002821	0.280492	C3
BP	blood vessel morphogenesis	GO:0048514	0.280492	CYP1B1
BP	collagen catabolic process	GO:0030574	0.280492	PRSS2
BP	regulation of multi-organism process	GO:0043900	0.281996	ELMO1, PRDM1
BP	positive regulation of lymphocyte differentiation	GO:0045621	0.281996	PRDM1
BP	hormone transport	GO:0009914	0.281996	HNF1B
BP	regulation of circadian rhythm	GO:0042752	0.283936	BHLHE40
BP	regulation of JAK-STAT cascade	GO:0046425	0.283936	CYP1B1
BP	regulation of steroid metabolic process	GO:0019218	0.285951	FOXA2
BP	regulation of defense response to virus	GO:0050688	0.285951	ELMO1
BP	positive regulation of leukocyte mediated immunity	GO:0002705	0.28794	C3
BP	palate development	GO:0060021	0.28794	WNT8A
MF	RNA polymerase II core promoter proximal region sequence-specific DNA binding transcription factor activity involved in negative regulation of transcription	GO:0001078	0.289094	BHLHE40
BP	regulation of interferon-gamma production	GO:0032649	0.28923	SCGB1A1
BP	regulation of blood coagulation	GO:0030193	0.28923	FOXA2
BP	regulation of hemostasis	GO:1900046	0.28923	FOXA2
BP	regulation of protein complex disassembly	GO:0043244	0.291165	STMN2
BP	multicellular organismal catabolic process	GO:0044243	0.291165	PRSS2
BP	regulation of reactive oxygen species metabolic process	GO:2000377	0.293075	CYP1B1
BP	retinoid metabolic process	GO:0001523	0.293075	CYP1B1
BP	lung development	GO:0030324	0.29496	LOX
BP	male gonad development	GO:0008584	0.29496	TNFSF10
BP	amide transport	GO:0042886	0.296146	HNF1B
BP	activation of cysteine-type endopeptidase activity involved in apoptotic process	GO:0006919	0.296146	TNFSF10
BP	collagen metabolic process	GO:0032963	0.296146	PRSS2
BP	positive regulation of cytokine production	GO:0001819	0.298221	C3, CYP1B1
BP	apoptotic signaling pathway	GO:0097190	0.298221	TNFSF10, CYP1B1
BP	growth	GO:0040007	0.298448	LHX1, HNF1B
BP	blood vessel development	GO:0001568	0.298448	LOX
BP	regulation of coagulation	GO:0050818	0.298448	FOXA2
BP	female pregnancy	GO:0007565	0.298448	SCGB1A1
BP	regulation of stem cell proliferation	GO:0072091	0.299565	SOX17
BP	vascular process in circulatory system	GO:0003018	0.299565	NTS
BP	long-chain fatty acid metabolic process	GO:0001676	0.299565	CYP1B1
BP	adult locomotory behavior	GO:0008344	0.299757	FOXA2
BP	positive regulation of inflammatory response	GO:0050729	0.299757	C3
BP	negative regulation of cell morphogenesis involved in differentiation	GO:0010771	0.299757	FOXA2
BP	central nervous system neuron differentiation	GO:0021953	0.299757	LHX1
BP	feeding behavior	GO:0007631	0.299757	CCKBR
BP	diterpenoid metabolic process	GO:0016101	0.299757	CYP1B1
BP	activation of cysteine-type endopeptidase activity	GO:0097202	0.299757	TNFSF10
BP	icosanoid metabolic process	GO:0006690	0.299757	CYP1B1
BP	fatty acid derivative metabolic process	GO:1901568	0.299757	CYP1B1
MF	beta-catenin binding	GO:0008013	0.300346	SOX17
BP	negative regulation of inflammatory response	GO:0050728	0.300815	GPX2
BP	cellular response to reactive oxygen species	GO:0034614	0.300815	CYP1B1
BP	multicellular organismal macromolecule metabolic process	GO:0044259	0.300815	PRSS2
BP	positive regulation of organelle organization	GO:0010638	0.301204	STMN2, TNFSF10
BP	regulation of glucose transport	GO:0010827	0.301204	C3
BP	positive regulation of endocytosis	GO:0045807	0.301204	C3
BP	water-soluble vitamin metabolic process	GO:0006767	0.301204	PRSS1
BP	negative regulation of protein complex assembly	GO:0031333	0.301579	STMN2
BP	negative regulation of canonical Wnt signaling pathway	GO:0090090	0.301579	SOX17
BP	protein stabilization	GO:0050821	0.301579	SOX17
BP	negative regulation of neuron projection development	GO:0010977	0.301579	STMN2
BP	regulation of lymphocyte activation	GO:0051249	0.302844	SCGB1A1, PRDM1
BP	regulation of B cell activation	GO:0050864	0.303223	PRDM1
CC	interstitial matrix	GO:0005614	0.303359	EGFLAM
BP	regulation of cytoskeleton organization	GO:0051493	0.305471	STMN2, GRHL3
BP	regulation of Ras GTPase activity	GO:0032318	0.305471	GRHL3, ARHGAP24
BP	cellular component disassembly	GO:0022411	0.305471	PRSS1, PRSS2
BP	positive regulation of cell-substrate adhesion	GO:0010811	0.305471	EGFLAM
BP	regulation of lymphocyte mediated immunity	GO:0002706	0.305471	C3
BP	cellular hormone metabolic process	GO:0034754	0.305471	CYP1B1
BP	regulation of glucose metabolic process	GO:0010906	0.305471	FOXA2
BP	response to hydrogen peroxide	GO:0042542	0.305471	CYP1B1
BP	regulation of cell-cell adhesion	GO:0022407	0.305471	FOXA2
BP	multicellular organismal metabolic process	GO:0044236	0.305471	PRSS2
MF	antioxidant activity	GO:0016209	0.307097	GPX2
BP	response to drug	GO:0042493	0.308254	LOX, SCGB1A1
BP	regulation of mitochondrion organization	GO:0010821	0.308573	TNFSF10
BP	peptidyl-serine modification	GO:0018209	0.308573	EGFLAM
BP	terpenoid metabolic process	GO:0006721	0.308573	CYP1B1
BP	cellular response to nutrient levels	GO:0031669	0.313521	FOXA2
BP	regulation of microtubule cytoskeleton organization	GO:0070507	0.315007	STMN2
BP	unsaturated fatty acid metabolic process	GO:0033559	0.315007	CYP1B1
BP	negative regulation of cytoskeleton organization	GO:0051494	0.317122	STMN2
BP	neuron projection guidance	GO:0097485	0.318578	LHX1, NRCAM
BP	axon guidance	GO:0007411	0.318578	LHX1, NRCAM
BP	zymogen activation	GO:0031638	0.318578	TNFSF10
BP	response to steroid hormone	GO:0048545	0.319192	LOX, SCGB1A1
BP	regulation of adaptive immune response based on somatic recombination of immune receptors built from immunoglobulin superfamily domains	GO:0002822	0.319192	C3
BP	negative regulation of immune response	GO:0050777	0.319192	GPX2
BP	response to inorganic substance	GO:0010035	0.319819	SCGB1A1, CYP1B1
MF	histone deacetylase binding	GO:0042826	0.321248	PRDM1
BP	response to glucose	GO:0009749	0.325494	HNF1B
BP	inflammatory response	GO:0006954	0.32555	C3, LYZ
BP	epithelial cell development	GO:0002064	0.32555	PRDM1
BP	positive regulation of cell growth	GO:0030307	0.32555	PRSS2
BP	regulation of wound healing	GO:0061041	0.32555	FOXA2
BP	regulation of epithelial cell differentiation	GO:0030856	0.328222	LHX1
BP	axonogenesis	GO:0007409	0.328222	NRCAM
BP	cell recognition	GO:0008037	0.328222	NRCAM
BP	regulation of Ras protein signal transduction	GO:0046578	0.328222	ARHGAP24
BP	response to retinoic acid	GO:0032526	0.330827	WNT8A
BP	response to hexose	GO:0009746	0.330827	HNF1B
BP	positive regulation of cysteine-type endopeptidase activity involved in apoptotic process	GO:0043280	0.330827	TNFSF10
BP	synapse organization	GO:0050808	0.330827	NRCAM
BP	regulation of leukocyte activation	GO:0002694	0.331397	SCGB1A1, PRDM1
BP	regulation of striated muscle tissue development	GO:0016202	0.331397	SOX17
BP	regulation of muscle tissue development	GO:1901861	0.331397	SOX17
BP	regulation of adaptive immune response	GO:0002819	0.331397	C3
BP	regulation of lipid biosynthetic process	GO:0046890	0.331397	C3
BP	regulation of muscle organ development	GO:0048634	0.331397	SOX17
BP	tube formation	GO:0035148	0.331397	HNF1B
BP	gonad development	GO:0008406	0.331397	TNFSF10
BP	isoprenoid metabolic process	GO:0006720	0.331397	CYP1B1
BP	peptide metabolic process	GO:0006518	0.331397	ANPEP
BP	regulation of axonogenesis	GO:0050770	0.331397	NRCAM
BP	negative regulation of cell adhesion	GO:0007162	0.333267	CYP1B1
BP	response to monosaccharide	GO:0034284	0.335124	HNF1B
BP	organ morphogenesis	GO:0009887	0.339071	LHX1, HNF1B
BP	regulation of leukocyte mediated immunity	GO:0002703	0.339071	C3
BP	regulation of cell projection assembly	GO:0060491	0.339071	ARHGAP24
BP	cellular response to extracellular stimulus	GO:0031668	0.339071	FOXA2
BP	positive regulation of leukocyte differentiation	GO:1902107	0.339071	PRDM1
BP	negative regulation of defense response	GO:0031348	0.339071	GPX2
BP	neuron development	GO:0048666	0.339071	PRDM1
BP	sterol metabolic process	GO:0016125	0.339071	CYP1B1
BP	germ cell development	GO:0007281	0.339071	PRDM1
BP	positive regulation of cysteine-type endopeptidase activity	GO:2001056	0.339071	TNFSF10
BP	embryonic organ morphogenesis	GO:0048562	0.339071	HNF1B
BP	multi-multicellular organism process	GO:0044706	0.339071	SCGB1A1
BP	epidermis development	GO:0008544	0.339071	GRHL3
BP	regulation of cell morphogenesis	GO:0022604	0.339636	NRCAM, FOXA2
BP	positive regulation of protein complex assembly	GO:0031334	0.339636	HNF1B
BP	vitamin metabolic process	GO:0006766	0.339636	PRSS1
BP	regulation of microtubule-based process	GO:0032886	0.341785	STMN2
BP	regulation of lymphocyte differentiation	GO:0045619	0.341785	PRDM1
BP	signal release	GO:0023061	0.341785	HNF1B
BP	mucopolysaccharide metabolic process	GO:1903510	0.341785	EGFLAM
BP	regulation of T cell proliferation	GO:0042129	0.343505	SCGB1A1
BP	negative regulation of Wnt signaling pathway	GO:0030178	0.345213	SOX17
BP	regulation of protein polymerization	GO:0032271	0.346274	STMN2
BP	circadian rhythm	GO:0007623	0.346274	BHLHE40
BP	regulation of cell activation	GO:0050865	0.347389	SCGB1A1, PRDM1
BP	positive regulation of endopeptidase activity	GO:0010950	0.347389	TNFSF10
BP	positive regulation of protein catabolic process	GO:0045732	0.348747	SOX17
BP	circulatory system process	GO:0003013	0.348747	NTS
BP	positive regulation of response to wounding	GO:1903036	0.348747	C3
BP	tissue homeostasis	GO:0001894	0.348747	LYZ
BP	response to glucocorticoid	GO:0051384	0.348747	SCGB1A1
BP	Notch signaling pathway	GO:0007219	0.349757	DLL3
BP	cellular lipid catabolic process	GO:0044242	0.349757	CYP1B1
MF	RNA polymerase II transcription regulatory region sequence-specific DNA binding transcription factor activity involved in negative regulation of transcription	GO:0001227	0.351806	BHLHE40
MF	phosphoric diester hydrolase activity	GO:0008081	0.351806	CCKBR
MF	phosphatidylinositol phosphate binding	GO:1901981	0.351806	CLVS2
MF	phospholipase activity	GO:0004620	0.351806	CCKBR
MF	RNA polymerase II transcription factor binding	GO:0001085	0.351806	BHLHE40
BP	positive regulation of immune effector process	GO:0002699	0.353002	C3
BP	negative regulation of multi-organism process	GO:0043901	0.353002	PRDM1
BP	posttranscriptional regulation of gene expression	GO:0010608	0.359643	SOX17, SCGB1A1
BP	cellular component morphogenesis	GO:0032989	0.359643	SOX17, NRCAM
BP	small GTPase mediated signal transduction	GO:0007264	0.359643	ELMO1, ARHGAP24
BP	negative regulation of response to wounding	GO:1903035	0.359643	GPX2
BP	regulation of protein stability	GO:0031647	0.359643	SOX17
BP	regulation of cellular carbohydrate metabolic process	GO:0010675	0.359643	FOXA2
BP	regulation of G-protein coupled receptor protein signaling pathway	GO:0008277	0.359643	C3
BP	response to carbohydrate	GO:0009743	0.360554	HNF1B
BP	positive regulation of peptidase activity	GO:0010952	0.360554	TNFSF10
BP	response to corticosteroid	GO:0031960	0.361453	SCGB1A1
BP	multi-organism reproductive process	GO:0044703	0.361453	SCGB1A1
BP	adult behavior	GO:0030534	0.362977	FOXA2
BP	response to toxic substance	GO:0009636	0.363853	CYP1B1
BP	positive regulation of cytoskeleton organization	GO:0051495	0.363853	STMN2
BP	positive regulation of neuron projection development	GO:0010976	0.367489	STMN2
BP	multicellular organismal development	GO:0007275	0.368329	WNT8A, DLL3
BP	regulation of carbohydrate metabolic process	GO:0006109	0.368329	FOXA2
BP	sensory perception	GO:0007600	0.371443	CCKBR, CYP1B1
BP	cell morphogenesis involved in differentiation	GO:0000904	0.371443	SOX17
BP	cellular response to oxidative stress	GO:0034599	0.37207	CYP1B1
BP	Ras protein signal transduction	GO:0007265	0.37207	ELMO1
MF	monooxygenase activity	GO:0004497	0.373001	CYP1B1
BP	regulation of cell-substrate adhesion	GO:0010810	0.373511	EGFLAM
MF	hydrolase activity, hydrolyzing O-glycosyl compounds	GO:0004553	0.37382	LYZ
BP	negative regulation of cell growth	GO:0030308	0.374941	SOX17
BP	detection of chemical stimulus involved in sensory perception	GO:0050907	0.377006	CST2, CST1
BP	positive regulation of cytosolic calcium ion concentration	GO:0007204	0.377126	CCKBR
BP	regulation of canonical Wnt signaling pathway	GO:0060828	0.377126	SOX17
MF	lipase activity	GO:0016298	0.380897	CCKBR
MF	electron carrier activity	GO:0009055	0.381485	GPX2
BP	monocarboxylic acid metabolic process	GO:0032787	0.383772	C3, CYP1B1
BP	xenobiotic metabolic process	GO:0006805	0.383978	CYP1B1
MF	exopeptidase activity	GO:0008238	0.385488	ANPEP
MF	RNA polymerase II transcription factor binding transcription factor activity	GO:0001076	0.385488	BHLHE40
BP	complement activation, classical pathway	GO:0006958	0.391367	C3
BP	positive regulation of GTPase activity	GO:0043547	0.391367	GRHL3, ARHGAP24
BP	positive regulation of GTP catabolic process	GO:0033126	0.391367	GRHL3, ARHGAP24
BP	regulation of extrinsic apoptotic signaling pathway	GO:2001236	0.391367	TNFSF10
BP	membrane lipid metabolic process	GO:0006643	0.391367	CYP1B1
BP	skeletal system development	GO:0001501	0.391367	DLL3
BP	glycosaminoglycan metabolic process	GO:0030203	0.391367	EGFLAM
BP	activation of immune response	GO:0002253	0.392248	C3, ELMO1
BP	response to nutrient	GO:0007584	0.392248	FOXA2
MF	G-protein coupled peptide receptor activity	GO:0008528	0.392484	CCKBR
MF	peptide receptor activity	GO:0001653	0.392484	CCKBR
MF	Ras GTPase activator activity	GO:0005099	0.392484	ARHGAP24
MF	hormone activity	GO:0005179	0.392484	NTS
MF	SH3 domain binding	GO:0017124	0.392484	ELMO1
BP	multicellular organismal reproductive process	GO:0048609	0.395175	SOX17, PRDM1
BP	regulation of endocytosis	GO:0030100	0.395175	C3
BP	negative regulation of cell migration	GO:0030336	0.395883	CYP1B1
BP	behavior	GO:0007610	0.397022	CCKBR, FOXA2
BP	positive regulation of apoptotic signaling pathway	GO:2001235	0.397754	TNFSF10
BP	positive regulation of I-kappaB kinase/NF-kappaB signaling	GO:0043123	0.397754	TNFSF10
MF	hydrolase activity, acting on glycosyl bonds	GO:0016798	0.397865	LYZ
BP	detection of chemical stimulus	GO:0009593	0.398927	CST2, CST1
BP	negative regulation of cell motility	GO:2000146	0.398927	CYP1B1
BP	intrinsic apoptotic signaling pathway	GO:0097193	0.398927	CYP1B1
BP	regulation of insulin secretion	GO:0050796	0.398927	FOXA2
BP	aminoglycan metabolic process	GO:0006022	0.400162	EGFLAM
BP	complement activation	GO:0006956	0.406349	C3
BP	neuron projection morphogenesis	GO:0048812	0.406349	NRCAM
BP	cytosolic calcium ion homeostasis	GO:0051480	0.407543	CCKBR
BP	cellular amide metabolic process	GO:0043603	0.408729	ANPEP
CC	blood microparticle	GO:0072562	0.409612	C3, PRSS1
BP	defense response to bacterium	GO:0042742	0.41175	LYZ
MF	heme binding	GO:0020037	0.415748	CYP1B1
BP	cellular response to fibroblast growth factor stimulus	GO:0044344	0.41703	LHX1
BP	locomotory behavior	GO:0007626	0.41703	FOXA2
BP	negative regulation of cellular component movement	GO:0051271	0.41703	CYP1B1
BP	negative regulation of cytokine production	GO:0001818	0.419284	SCGB1A1
BP	cellular response to external stimulus	GO:0071496	0.419284	FOXA2
MF	kinase regulator activity	GO:0019207	0.420371	CCKBR
BP	regulation of cysteine-type endopeptidase activity involved in apoptotic process	GO:0043281	0.420399	TNFSF10
CC	alpha-amino-3-hydroxy-5-methyl-4-isoxazolepropionic acid selective glutamate receptor complex	GO:0032281	0.421248	SHISA6
BP	positive regulation of growth	GO:0045927	0.424383	PRSS2
BP	regulation of peptide hormone secretion	GO:0090276	0.424383	FOXA2
CC	external side of plasma membrane	GO:0009897	0.424401	ANPEP, NRCAM
CC	rough endoplasmic reticulum	GO:0005791	0.424401	SCGB1A1
MF	tetrapyrrole binding	GO:0046906	0.427199	CYP1B1
BP	regulation of peptide secretion	GO:0002791	0.428997	FOXA2
BP	positive regulation of cell projection organization	GO:0031346	0.43286	STMN2
BP	visual perception	GO:0007601	0.43286	CYP1B1
BP	protein activation cascade	GO:0072376	0.433901	C3
BP	regulation of cysteine-type endopeptidase activity	GO:2000116	0.434935	TNFSF10
BP	sensory perception of light stimulus	GO:0050953	0.435962	CYP1B1
CC	side of membrane	GO:0098552	0.43857	ANPEP, NRCAM
CC	synapse	GO:0045202	0.43857	EGFLAM, NRCAM
CC	endoplasmic reticulum-Golgi intermediate compartment	GO:0005793	0.43857	ANPEP
CC	ionotropic glutamate receptor complex	GO:0008328	0.43857	SHISA6
BP	positive regulation of response to external stimulus	GO:0032103	0.440403	C3
BP	Fc-gamma receptor signaling pathway	GO:0038094	0.440571	ELMO1
BP	Fc-gamma receptor signaling pathway involved in phagocytosis	GO:0038096	0.440571	ELMO1
BP	immune response-regulating cell surface receptor signaling pathway involved in phagocytosis	GO:0002433	0.440571	ELMO1
BP	Fc receptor mediated stimulatory signaling pathway	GO:0002431	0.440571	ELMO1
BP	negative regulation of kinase activity	GO:0033673	0.440571	FOXA2
BP	negative regulation of locomotion	GO:0040013	0.440571	CYP1B1
BP	cell morphogenesis	GO:0000902	0.440571	SOX17
BP	anatomical structure homeostasis	GO:0060249	0.446537	LYZ
BP	regulation of leukocyte differentiation	GO:1902105	0.449136	PRDM1
BP	regulation of I-kappaB kinase/NF-kappaB signaling	GO:0043122	0.453345	TNFSF10
CC	transcription factor complex	GO:0005667	0.453384	SOX17, HNF1B
CC	clathrin-coated vesicle	GO:0030136	0.453384	CLVS2
MF	oxidoreductase activity, acting on paired donors, with incorporation or reduction of molecular oxygen	GO:0016705	0.461563	CYP1B1
BP	gland development	GO:0048732	0.463955	CCKBR
BP	negative regulation of growth	GO:0045926	0.464826	SOX17
MF	RNA polymerase II core promoter proximal region sequence-specific DNA binding	GO:0000978	0.464856	FOXA2
BP	in utero embryonic development	GO:0001701	0.465691	FOXA2
MF	iron ion binding	GO:0005506	0.466112	CYP1B1
MF	core promoter proximal region DNA binding	GO:0001159	0.466112	FOXA2
MF	core promoter proximal region sequence-specific DNA binding	GO:0000987	0.466112	FOXA2
MF	phosphatidylinositol binding	GO:0035091	0.466112	CLVS2
BP	cellular process involved in reproduction in multicellular organism	GO:0022412	0.470017	PRDM1
BP	chordate embryonic development	GO:0043009	0.470017	FOXA2
BP	cell projection morphogenesis	GO:0048858	0.470017	NRCAM
BP	response to lipopolysaccharide	GO:0032496	0.470017	SCGB1A1
BP	positive regulation of proteolysis	GO:0045862	0.470017	TNFSF10
BP	cognition	GO:0050890	0.470017	TMPRSS11E
BP	leukocyte migration	GO:0050900	0.470017	CD177
BP	embryo development ending in birth or egg hatching	GO:0009792	0.471652	FOXA2
BP	regulation of hormone secretion	GO:0046883	0.471652	FOXA2
BP	regulation of peptide transport	GO:0090087	0.472461	FOXA2
BP	lipid catabolic process	GO:0016042	0.473263	CYP1B1
BP	regulation of cell division	GO:0051302	0.47558	SOX17
MF	metallopeptidase activity	GO:0008237	0.479364	ANPEP
MF	glycosaminoglycan binding	GO:0005539	0.479364	EGFLAM
BP	negative regulation of organelle organization	GO:0010639	0.479383	STMN2
BP	regulation of actin cytoskeleton organization	GO:0032956	0.482402	GRHL3
BP	steroid metabolic process	GO:0008202	0.482402	CYP1B1
MF	small GTPase regulator activity	GO:0005083	0.483584	ARHGAP24
BP	response to molecule of bacterial origin	GO:0002237	0.485372	SCGB1A1
BP	positive regulation of lymphocyte activation	GO:0051251	0.485372	PRDM1
BP	response to insulin	GO:0032868	0.489037	TNFSF10
MF	RNA polymerase II core promoter proximal region sequence-specific DNA binding transcription factor activity	GO:0000982	0.489562	BHLHE40
MF	RNA polymerase II transcription regulatory region sequence-specific DNA binding transcription factor activity involved in positive regulation of transcription	GO:0001228	0.489562	FOXA2
BP	cell part morphogenesis	GO:0032990	0.491208	NRCAM
BP	positive regulation of cellular component biogenesis	GO:0044089	0.491912	HNF1B
BP	response to virus	GO:0009615	0.49261	ANPEP
BP	rhythmic process	GO:0048511	0.494738	BHLHE40
MF	methyltransferase activity	GO:0008168	0.49492	PRDM1
MF	cytokine activity	GO:0005125	0.49492	TNFSF10
BP	actin cytoskeleton organization	GO:0030036	0.495419	ELMO1
MF	transferase activity, transferring one-carbon groups	GO:0016741	0.498242	PRDM1
BP	regulation of small GTPase mediated signal transduction	GO:0051056	0.498935	ARHGAP24
BP	regulation of actin filament-based process	GO:0032970	0.499594	GRHL3
BP	regulation of T cell activation	GO:0050863	0.501653	SCGB1A1
BP	regulation of protein catabolic process	GO:0042176	0.502296	SOX17
BP	cellular calcium ion homeostasis	GO:0006874	0.502935	CCKBR
BP	positive regulation of leukocyte activation	GO:0002696	0.503568	PRDM1
BP	humoral immune response	GO:0006959	0.504197	C3
CC	basement membrane	GO:0005604	0.504378	EGFLAM
CC	coated vesicle	GO:0030135	0.504378	CLVS2
CC	nuclear transcription factor complex	GO:0044798	0.504378	SOX17
MF	cytokine receptor binding	GO:0005126	0.50973	TNFSF10
BP	methylation	GO:0032259	0.511656	PRDM1
BP	positive regulation of defense response	GO:0031349	0.513416	C3
BP	positive regulation of cell activation	GO:0050867	0.513416	PRDM1
BP	cellular divalent inorganic cation homeostasis	GO:0072503	0.513416	CCKBR
BP	calcium ion homeostasis	GO:0055074	0.51533	CCKBR
CC	site of polarized growth	GO:0030427	0.515539	STMN2
CC	growth cone	GO:0030426	0.515539	STMN2
CC	nuclear envelope	GO:0005635	0.515539	SCGB1A1
CC	collagen trimer	GO:0005581	0.515539	LOX
CC	lamellipodium	GO:0030027	0.515539	STMN2
CC	trans-Golgi network	GO:0005802	0.515539	CLVS2
CC	organelle envelope	GO:0031967	0.515539	SCGB1A1
CC	envelope	GO:0031975	0.515539	SCGB1A1
CC	extracellular matrix part	GO:0044420	0.515539	EGFLAM
BP	embryo development	GO:0009790	0.517226	FOXA2
BP	nervous system development	GO:0007399	0.517783	LHX1
CC	axon part	GO:0033267	0.51823	NRCAM
BP	negative regulation of transferase activity	GO:0051348	0.526181	FOXA2
BP	cellular response to organic cyclic compound	GO:0071407	0.53283	CYP1B1
BP	response to nutrient levels	GO:0031667	0.53283	FOXA2
BP	divalent inorganic cation homeostasis	GO:0072507	0.53283	CCKBR
BP	actin filament-based process	GO:0030029	0.547067	ELMO1
BP	regulation of vesicle-mediated transport	GO:0060627	0.549948	C3
CC	cytoplasmic membrane-bounded vesicle	GO:0016023	0.55281	SCGB1A1, CLVS2
CC	extracellular vesicular exosome	GO:0070062	0.55281	C3, PRSS1, GPX2, ANPEP, SCGB1A1, TNFSF10, LYZ, CD177
CC	axon	GO:0030424	0.55281	NRCAM
CC	anchored component of membrane	GO:0031225	0.55281	CD177
BP	response to extracellular stimulus	GO:0009991	0.55719	FOXA2
BP	regulation of homeostatic process	GO:0032844	0.55719	FOXA2
BP	sulfur compound metabolic process	GO:0006790	0.55719	EGFLAM
CC	secretory granule	GO:0030141	0.559468	SCGB1A1
MF	GTPase activator activity	GO:0005096	0.560101	ARHGAP24
MF	protein homodimerization activity	GO:0042803	0.560101	BHLHE40, HNF1B
BP	response to light stimulus	GO:0009416	0.565836	BHLHE40
BP	endocytosis	GO:0006897	0.56618	ELMO1
BP	immune response-activating cell surface receptor signaling pathway	GO:0002429	0.566519	ELMO1
BP	negative regulation of phosphorylation	GO:0042326	0.566855	FOXA2
BP	defense response to other organism	GO:0098542	0.569489	LYZ
MF	phospholipid binding	GO:0005543	0.571393	CLVS2
MF	RNA polymerase II regulatory region sequence-specific DNA binding	GO:0000977	0.571393	FOXA2
MF	RNA polymerase II regulatory region DNA binding	GO:0001012	0.571393	FOXA2
MF	transcription coactivator activity	GO:0003713	0.571393	SOX17
MF	calcium ion binding	GO:0005509	0.571393	PCDH19, PRSS2
BP	alcohol metabolic process	GO:0006066	0.582228	CYP1B1
MF	GTPase regulator activity	GO:0030695	0.583154	ARHGAP24
BP	negative regulation of intracellular signal transduction	GO:1902532	0.586916	ARHGAP24
CC	lysosomal membrane	GO:0005765	0.592286	ANPEP
BP	Fc receptor signaling pathway	GO:0038093	0.593691	ELMO1
BP	spermatogenesis	GO:0007283	0.593911	SOX17
BP	male gamete generation	GO:0048232	0.594129	SOX17
BP	regulation of apoptotic signaling pathway	GO:2001233	0.595409	TNFSF10
BP	cellular metal ion homeostasis	GO:0006875	0.599841	CCKBR
BP	single-organism behavior	GO:0044708	0.600029	FOXA2
BP	response to peptide hormone	GO:0043434	0.601255	TNFSF10
MF	nucleoside-triphosphatase regulator activity	GO:0060589	0.601584	ARHGAP24
CC	vacuolar membrane	GO:0005774	0.603456	ANPEP
MF	transcription regulatory region sequence-specific DNA binding	GO:0000976	0.607291	FOXA2
BP	response to peptide	GO:1901652	0.620694	TNFSF10
MF	phosphoric ester hydrolase activity	GO:0042578	0.623438	CCKBR
BP	cellular cation homeostasis	GO:0030003	0.624726	CCKBR
BP	gamete generation	GO:0007276	0.62481	SOX17
BP	cellular ion homeostasis	GO:0006873	0.635429	CCKBR
BP	secretion by cell	GO:0032940	0.646611	HNF1B
BP	metal ion homeostasis	GO:0055065	0.652039	CCKBR
CC	receptor complex	GO:0043235	0.663936	SHISA6
CC	ion channel complex	GO:0034702	0.663936	SHISA6
CC	neuronal cell body	GO:0043025	0.663936	STMN2
CC	vacuolar part	GO:0044437	0.663936	ANPEP
CC	transporter complex	GO:1990351	0.663936	SHISA6
CC	transmembrane transporter complex	GO:1902495	0.663936	SHISA6
BP	immune response-activating signal transduction	GO:0002757	0.666931	ELMO1
BP	response to radiation	GO:0009314	0.6677	BHLHE40
BP	immune response-regulating cell surface receptor signaling pathway	GO:0002768	0.668458	ELMO1
BP	cellular chemical homeostasis	GO:0055082	0.674236	CCKBR
BP	negative regulation of phosphate metabolic process	GO:0045936	0.67728	FOXA2
BP	negative regulation of phosphorus metabolic process	GO:0010563	0.67728	FOXA2
BP	nitrogen compound transport	GO:0071705	0.681041	HNF1B
BP	cation homeostasis	GO:0055080	0.681041	CCKBR
BP	coagulation	GO:0050817	0.684686	CD177
BP	blood coagulation	GO:0007596	0.684686	CD177
CC	cell body	GO:0044297	0.684774	STMN2
BP	chromatin modification	GO:0016568	0.685897	FOXA2
BP	organic hydroxy compound metabolic process	GO:1901615	0.685897	CYP1B1
BP	hemostasis	GO:0007599	0.686489	CD177
MF	enzyme activator activity	GO:0008047	0.695503	ARHGAP24
MF	protein serine/threonine kinase activity	GO:0004674	0.695503	PSKH2
CC	focal adhesion	GO:0005925	0.701582	ARHGAP24
CC	cell-substrate adherens junction	GO:0005924	0.701582	ARHGAP24
CC	cell-substrate junction	GO:0030055	0.701582	ARHGAP24
CC	Golgi apparatus	GO:0005794	0.706254	BHLHE40, STMN2
CC	adherens junction	GO:0005912	0.706254	ARHGAP24
CC	perinuclear region of cytoplasm	GO:0048471	0.706254	STMN2
CC	anchoring junction	GO:0070161	0.706254	ARHGAP24
CC	endoplasmic reticulum membrane	GO:0005789	0.7204	CYP1B1
MF	zinc ion binding	GO:0008270	0.844807	LHX1, ANPEP
CC	intracellular	GO:0005622	0.884661	ARHGAP24
CC	nucleolus	GO:0005730	0.956131	BHLHE40, HNF1B
CC	mitochondrion	GO:0005739	0.96019	CYP1B1
CC	cytosol	GO:0005829	0.96019	GPX2, ELMO1, ARHGAP24
MF	ATP binding	GO:0005524	0.981399	PSKH2

## Sheet: Cluster 2
Category	Term	ID	Adjusted p-value	Genes
BP	kidney development	GO:0001822	0.0114645	ROBO2, PYGO1, TET2, TCF21, ARID5B, PROX1, SULF1, GLI3, FBN1
BP	cartilage development	GO:0051216	0.0154122	GHR, EDN1, PRRX1, SMAD9, HOXB3, SULF1, SOX5
BP	blood vessel morphogenesis	GO:0048514	0.0862544	CCBE1, JAG1, PRRX1, FZD4, HEG1, PROX1
BP	venous blood vessel morphogenesis	GO:0048845	0.0886419	CCBE1, HEG1, PROX1
BP	tube development	GO:0035295	0.117186	ROBO2, JAG1, CYP1A1, SMAD9, TCF21, PROX1, TBX18, GLI3
BP	positive regulation of osteoblast differentiation	GO:0045669	0.129605	JAG1, DLX5, PRKD1, IL6ST, GLI3
MF	calcium ion binding	GO:0005509	0.178867	CCBE1, JAG1, CLSTN2, DGKB, PROS1, HEG1, PLCL2, SULF1, LTBP1, LRP1B, CLGN, MMP15, MGP, SPOCK3, LCP1, FREM2, FBN1
CC	synapse part	GO:0044456	0.199538	NTRK2, TANC1, SLC30A3, CLSTN2, NETO1, LRRTM3, CTTNBP2, SYT10, SLC17A8, KCTD12, CPEB4
MF	sialyltransferase activity	GO:0008373	0.229101	ST8SIA1, ST3GAL6, ST3GAL1
BP	embryonic morphogenesis	GO:0048598	0.236043	EDN1, PRRX1, FRZB, DLX5, SLITRK6, HOXB3, TCF21, PROX1, AFF3, BBS5, TBX18, GLI3
BP	positive regulation of organelle assembly	GO:1902117	0.236396	EDN1, KIAA1324, PROX1
BP	sialylation	GO:0097503	0.236396	ST8SIA1, ST3GAL6, ST3GAL1
BP	oligodendrocyte differentiation	GO:0048709	0.236396	NTRK2, GLI3, SOX5
BP	positive regulation vascular endothelial growth factor production	GO:0010575	0.236396	CCBE1, IL6ST, SULF1
BP	epithelium development	GO:0060429	0.236396	ROBO2, JAG1, FRZB, BNC1, HEG1, TNFRSF19, SMAD9, TCF21, PROX1
BP	regulation of Wnt signaling pathway	GO:0030111	0.236396	FRZB, BAMBI, DLX5, SULF1, MLLT3, CXXC4, TBX18, GLI3
BP	post-embryonic development	GO:0009791	0.236396	PYGO1, HEG1, TET2, ARID5B, DLK1
BP	palate development	GO:0060021	0.236396	PRRX1, DLX5, TCF21, ARID5B, GLI3
BP	positive regulation of ossification	GO:0045778	0.236396	JAG1, DLX5, PRKD1, IL6ST, GLI3
BP	regulation of cellular response to growth factor stimulus	GO:0090287	0.251269	CCBE1, BAMBI, FZD4, ADAMTS12, SULF1, LTBP1, FBN1
BP	regulation of cartilage development	GO:0061035	0.252728	FRZB, ADAMTS12, GLI3, SOX5
BP	positive regulation of endothelial cell migration	GO:0010595	0.252728	CCBE1, EDN1, PROX1, PRKD1
BP	regulation of endothelial cell migration	GO:0010594	0.252728	CCBE1, EDN1, EMP2, PRKD1, PROX1
BP	cardiac chamber morphogenesis	GO:0003206	0.260754	JAG1, HEG1, CPE
BP	regulation of vascular endothelial growth factor production	GO:0010574	0.260754	CCBE1, IL6ST, SULF1
CC	fibril	GO:0043205	0.289262	ODAM, FBN1
CC	actin filament	GO:0005884	0.289262	LCP1, RCSD1, ARHGAP6
CC	extracellular matrix	GO:0031012	0.289262	CCBE1, MMP15, MGP, SPOCK3, COL5A2, ADAMTS12, LTBP1, ADAMTS6, FBN1
CC	postsynaptic membrane	GO:0045211	0.289262	NTRK2, TANC1, NETO1, CLSTN2, LRRTM3, KCTD12
CC	integral component of Golgi membrane	GO:0030173	0.289262	ST8SIA1, ST3GAL6, ST3GAL1
BP	kidney epithelium development	GO:0072073	0.300736	ROBO2, JAG1, SMAD9, TCF21
BP	regulation of sarcomere organization	GO:0060297	0.300736	EDN1, PROX1
BP	sequestering of extracellular ligand from receptor	GO:0035581	0.300736	LTBP1, FBN1
BP	negative regulation of cellular response to growth factor stimulus	GO:0090288	0.301879	BAMBI, ADAMTS12, SULF1, LTBP1, FBN1
BP	regulation of canonical Wnt signaling pathway	GO:0060828	0.301879	BAMBI, DLX5, FRZB, MLLT3, TBX18, GLI3
BP	regulation of osteoblast differentiation	GO:0045667	0.301879	JAG1, DLX5, PRKD1, IL6ST, GLI3
BP	hepatocyte differentiation	GO:0070365	0.301879	CYP1A1, PROX1
BP	regulation of cellular response to vascular endothelial growth factor stimulus	GO:1902547	0.301879	CCBE1, ADAMTS12
BP	phospholipid homeostasis	GO:0055091	0.337398	ABCA1, LYST
BP	lymphangiogenesis	GO:0001946	0.337398	CCBE1, PROX1
CC	excitatory synapse	GO:0060076	0.34516	NTRK2, NETO1
CC	synaptic membrane	GO:0097060	0.34516	NTRK2, TANC1, CLSTN2, NETO1, LRRTM3, KCTD12
CC	costamere	GO:0043034	0.34516	SVIL, FLNC
CC	synaptic vesicle membrane	GO:0030672	0.34516	SLC30A3, SLC17A8
BP	skeletal system development	GO:0001501	0.352127	DLX5, FRZB, COL5A2, SULF1, DLK1, FBN1
BP	regulation of integrin-mediated signaling pathway	GO:2001044	0.352127	EMP2, PRKD1
BP	response to interleukin-1	GO:0070555	0.352127	GHR, EDN1, IL1R1, ADAMTS12
BP	cranial nerve morphogenesis	GO:0021602	0.352127	HOXB3, GLI3
BP	response to auditory stimulus	GO:0010996	0.353001	NTRK2, SLITRK6
BP	regulation of chondrocyte differentiation	GO:0032330	0.353001	ADAMTS12, GLI3, SOX5
BP	positive regulation of cell development	GO:0010720	0.353001	ROBO2, NTRK2, EDN1, PRKCH, BAMBI, PRKD1, PROX1, IL6ST, GLI3
BP	tissue morphogenesis	GO:0048729	0.353001	EDN1, JAG1, FRZB, TCF21, PROX1, BBS5, TBX18, FREM2, GLI3
BP	positive regulation of cell-cell adhesion	GO:0022409	0.353001	KIF26B, KIFAP3, TBX18
BP	protein kinase C-activating G-protein coupled receptor signaling pathway	GO:0007205	0.353001	EDN1, DGKB, DGKI
BP	morphogenesis of an epithelium	GO:0002009	0.353001	EDN1, JAG1, FRZB, TCF21, BBS5, FREM2, TBX18, GLI3
BP	regulation of ossification	GO:0030278	0.353001	JAG1, DLX5, MGP, PRKD1, IL6ST, GLI3
BP	neuronal stem cell maintenance	GO:0097150	0.353001	JAG1, PROX1
BP	response to food	GO:0032094	0.353001	GHR, CYP1A1
BP	ureteric bud development	GO:0001657	0.353001	ROBO2, SMAD9, TCF21
BP	positive regulation of epithelial cell migration	GO:0010634	0.353001	CCBE1, EDN1, PROX1, PRKD1
BP	positive regulation of cardiac muscle hypertrophy	GO:0010613	0.353001	EDN1, IL6ST
BP	negative regulation of Wnt signaling pathway	GO:0030178	0.353001	FRZB, MLLT3, CXXC4, TBX18, GLI3
BP	positive regulation of muscle hypertrophy	GO:0014742	0.353001	EDN1, IL6ST
BP	sensory perception of sound	GO:0007605	0.353001	FZD4, MAP1A, SLITRK6, SLC17A8, TBX18
BP	regulation of epithelial cell migration	GO:0010632	0.353001	CCBE1, EDN1, EMP2, PRKD1, PROX1
BP	sensory perception of mechanical stimulus	GO:0050954	0.353001	FZD4, MAP1A, SLITRK6, SLC17A8, TBX18
BP	mesonephric tubule development	GO:0072164	0.353001	ROBO2, SMAD9, TCF21
BP	mesonephric epithelium development	GO:0072163	0.353001	ROBO2, SMAD9, TCF21
BP	extracellular negative regulation of signal transduction	GO:1900116	0.353001	LTBP1, FBN1
BP	regulation of B cell receptor signaling pathway	GO:0050855	0.353001	PRKCH, PLCL2
BP	regulation of organelle assembly	GO:1902115	0.353001	EDN1, PLK2, KIAA1324, PROX1
BP	extracellular regulation of signal transduction	GO:1900115	0.353001	LTBP1, FBN1
BP	cellular response to interleukin-1	GO:0071347	0.353001	EDN1, IL1R1, ADAMTS12
BP	positive regulation of Wnt signaling pathway	GO:0030177	0.357919	BAMBI, DLX5, SULF1, MLLT3
BP	neuron projection guidance	GO:0097485	0.359214	ROBO2, DLX5, CNTN6, BOC, COL5A2, CNTN4, GLI3, CACNA1G, CAP2
BP	axon guidance	GO:0007411	0.359214	ROBO2, CNTN6, DLX5, BOC, COL5A2, CNTN4, GLI3, CACNA1G, CAP2
BP	innervation	GO:0060384	0.359214	SLITRK6, SULF1
BP	brain development	GO:0007420	0.359214	ROBO2, CTTNBP2, FRZB, FZD4, PROX1, CNTN4
BP	2-oxoglutarate metabolic process	GO:0006103	0.359214	GHR, ADHFE1
CC	proteinaceous extracellular matrix	GO:0005578	0.381862	MGP, SPOCK3, ADAMTS12, LTBP1, ADAMTS6, FBN1
BP	negative regulation of canonical Wnt signaling pathway	GO:0090090	0.391427	FRZB, MLLT3, TBX18, GLI3
BP	positive regulation of chondrocyte differentiation	GO:0032332	0.402259	GLI3, SOX5
BP	positive regulation of epithelial cell proliferation	GO:0050679	0.402259	DLX5, BNC1, PROX1, PRKD1, TBX18
BP	positive regulation of G1/S transition of mitotic cell cycle	GO:1900087	0.402259	CYP1A1, KCNA5
BP	vesicle transport along microtubule	GO:0047496	0.402259	KIFAP3, DYNC1I1
BP	cellular response to interleukin-6	GO:0071354	0.402259	ST3GAL6, IL6ST
BP	vesicle localization	GO:0051648	0.402259	KIFAP3, BBS5, DYNC1I1
BP	cellular response to acid chemical	GO:0071229	0.410771	ABCA1, FZD4, AKR1C1, COL5A2, CPEB4
BP	secretory granule organization	GO:0033363	0.410771	ABCA1, LYST
BP	neural crest cell development	GO:0014032	0.410771	EDN1, JAG1
BP	lipid homeostasis	GO:0055088	0.410771	ABCA1, AKR1C1, FITM2, LYST
BP	regulation of Notch signaling pathway	GO:0008593	0.410771	JAG1, IL6ST, DLK1
BP	regulation of cAMP biosynthetic process	GO:0030817	0.421157	ABCA1, NTRK2, EDN1, CAP2
BP	negative regulation of cartilage development	GO:0061037	0.426555	FRZB, ADAMTS12
BP	T cell mediated immunity	GO:0002456	0.426555	JAG1, LYST
BP	positive regulation of cell cycle G1/S phase transition	GO:1902808	0.426555	CYP1A1, KCNA5
BP	limb morphogenesis	GO:0035108	0.435866	PRRX1, DLX5, AFF3, GLI3
BP	appendage morphogenesis	GO:0035107	0.435866	PRRX1, DLX5, AFF3, GLI3
BP	embryonic digestive tract morphogenesis	GO:0048557	0.442817	TCF21, GLI3
BP	mechanoreceptor differentiation	GO:0042490	0.442817	NTRK2, JAG1
CC	extracellular matrix part	GO:0044420	0.454654	ODAM, COL5A2, FREM2, FBN1
BP	cellular response to BMP stimulus	GO:0071773	0.458855	DLX5, ADAMTS12
BP	response to BMP	GO:0071772	0.458855	DLX5, ADAMTS12
BP	cochlea morphogenesis	GO:0090103	0.458855	FRZB, TBX18
BP	response to interleukin-6	GO:0070741	0.458855	ST3GAL6, IL6ST
BP	mesenchymal cell differentiation	GO:0048762	0.464883	FRZB, TCF21
BP	middle ear morphogenesis	GO:0042474	0.464883	EDN1, PRRX1
BP	endothelial cell differentiation	GO:0045446	0.464883	JAG1, PROX1
BP	regulation of sensory perception	GO:0051931	0.464883	EDN1, ACPP
BP	regulation of sensory perception of pain	GO:0051930	0.464883	EDN1, ACPP
BP	skeletal system morphogenesis	GO:0048705	0.464883	PRRX1, HOXB3, ARID5B, GLI3
BP	cardiac ventricle morphogenesis	GO:0003208	0.466695	JAG1, CPE
BP	cell differentiation involved in kidney development	GO:0061005	0.466695	TCF21, GLI3
BP	positive regulation of neurogenesis	GO:0050769	0.466695	ROBO2, NTRK2, PRKCH, PRKD1, PROX1, IL6ST, GLI3
BP	mesenchymal cell development	GO:0014031	0.466695	EDN1, JAG1
BP	negative regulation of embryonic development	GO:0045992	0.466695	COL5A2, SULF1
BP	vascular endothelial growth factor receptor signaling pathway	GO:0048010	0.466695	PRKD1, SULF1
BP	glial cell differentiation	GO:0010001	0.466695	NTRK2, GLI3, SOX5
BP	response to tumor necrosis factor	GO:0034612	0.470404	EDN1, TNFRSF19, ADAMTS12, AFF3
BP	sphingolipid biosynthetic process	GO:0030148	0.470404	SPTLC3, ST8SIA1, PRKD1
CC	receptor complex	GO:0043235	0.475266	GHR, NTRK2, NETO1, KCTD12, IL6ST, LRP1B
CC	axon part	GO:0033267	0.475266	ROBO2, NTRK2, TANC1, BOC
CC	microtubule associated complex	GO:0005875	0.475266	KIF26B, MAP1A, KIFAP3, DYNC1I1
BP	positive regulation of cartilage development	GO:0061036	0.477096	GLI3, SOX5
BP	cognition	GO:0050890	0.477096	NTRK2, TANC1, NETO1, PLK2, PTN, GPR155
BP	regulation of cAMP metabolic process	GO:0030814	0.477096	ABCA1, NTRK2, EDN1, CAP2
BP	positive regulation of stem cell proliferation	GO:2000648	0.477096	PRRX1, TBX18, GLI3
CC	cell surface	GO:0009986	0.477956	GHR, ROBO2, NTRK2, FZD4, IL1R1, SLITRK6, ERP27, SULF1
CC	synaptic vesicle	GO:0008021	0.477956	SLC30A3, CTTNBP2, SYT10
CC	neuron projection membrane	GO:0032589	0.477956	ROBO2, FRZB
BP	positive regulation of cAMP biosynthetic process	GO:0030819	0.484992	ABCA1, NTRK2, CAP2
BP	embryo development ending in birth or egg hatching	GO:0009792	0.488826	EDN1, HEG1, CYP1A1, TANC2, GLI3, SOX5
BP	regulation of cardiac muscle hypertrophy	GO:0010611	0.488826	EDN1, IL6ST
BP	learning	GO:0007612	0.488826	NTRK2, TANC1, NETO1, PTN
BP	regulation of cyclic nucleotide biosynthetic process	GO:0030802	0.494352	ABCA1, NTRK2, EDN1, CAP2
BP	vasculogenesis	GO:0001570	0.499718	NTRK2, FZD4, HEG1
CC	Golgi apparatus	GO:0005794	0.500836	ABCA1, CLSTN2, ST8SIA1, NEDD9, KCNA5, SULF1, PLD1, INPP4B, PLAGL1, CPE, ST3GAL6, ST3GAL1, CAMK1G
BP	epithelial cell differentiation	GO:0030855	0.501045	JAG1, DLX5, AKR1C1, CYP1A1, TCF21, PROX1, GLI3
BP	regulation of epithelial cell proliferation	GO:0050678	0.501045	BNC1, DLX5, PRKD1, PROX1, SULF1, TBX18
BP	positive regulation of nervous system development	GO:0051962	0.501045	ROBO2, NTRK2, PRKCH, PRKD1, PROX1, IL6ST, GLI3
BP	regulation of synaptic transmission	GO:0050804	0.501045	NTRK2, EDN1, NETO1, PLK2, PLCL2, CNTN4
BP	growth	GO:0040007	0.501045	EDN1, KIF26B, HEG1, RFTN1, SLITRK6, ARID5B, GLI3
BP	regulation of cell adhesion	GO:0030155	0.501045	FZD4, KIF26B, ARHGDIB, EMP2, KIFAP3, ARHGAP6, TBX18
BP	response to acid chemical	GO:0001101	0.501045	ABCA1, EDN1, FZD4, AKR1C1, COL5A2, CPEB4
BP	coagulation	GO:0050817	0.501045	GUCY1B3, PRKCH, DGKB, DOCK9, PROS1, KIFAP3, LYST, F2RL2, DGKI
BP	sulfur compound metabolic process	GO:0006790	0.501045	GHR, SPOCK3, ST3GAL6, ACPP, SULF1, ST3GAL1, SULT1C4
BP	blood coagulation	GO:0007596	0.501045	GUCY1B3, PRKCH, DOCK9, DGKB, PROS1, KIFAP3, LYST, F2RL2, DGKI
BP	regulation of muscle hypertrophy	GO:0014743	0.501045	EDN1, IL6ST
BP	regulation of neuron differentiation	GO:0045664	0.501045	ROBO2, NTRK2, JAG1, PRKD1, CNTN4, PROX1, GLI3, SOX5
BP	hemostasis	GO:0007599	0.501045	GUCY1B3, PRKCH, DOCK9, DGKB, PROS1, KIFAP3, LYST, F2RL2, DGKI
BP	regulation of nucleotide biosynthetic process	GO:0030808	0.501045	ABCA1, NTRK2, EDN1, CAP2
BP	regulation of purine nucleotide biosynthetic process	GO:1900371	0.501045	ABCA1, NTRK2, EDN1, CAP2
BP	embryo development	GO:0009790	0.501045	EDN1, HEG1, CYP1A1, GLI3, TANC2, SOX5
BP	regulation of macrophage derived foam cell differentiation	GO:0010743	0.501045	ABCA1, PRKCH
BP	stem cell development	GO:0048864	0.501045	EDN1, JAG1
BP	regulation of Ras GTPase activity	GO:0032318	0.501045	NTRK2, DOCK9, DENND5B, RGL1, ARHGAP6, RIN2, DGKI
BP	learning or memory	GO:0007611	0.501045	NTRK2, TANC1, NETO1, PLK2, PTN
BP	response to nutrient levels	GO:0031667	0.501045	ABCA1, GHR, KIAA1324, CYP1A1, PROX1, CPEB4
BP	regulation of cyclic nucleotide metabolic process	GO:0030799	0.501045	ABCA1, NTRK2, EDN1, CAP2
BP	embryonic organ morphogenesis	GO:0048562	0.501045	PRRX1, HOXB3, TCF21, GLI3
BP	positive regulation of tyrosine phosphorylation of Stat3 protein	GO:0042517	0.501045	GHR, IL6ST
BP	regulation of system process	GO:0044057	0.501045	EDN1, KCNA5, EMP2, IL6ST, ACPP, PPP1R12B, CACNA1G
BP	keratan sulfate biosynthetic process	GO:0018146	0.501045	ST3GAL6, ST3GAL1
BP	positive regulation of muscle cell differentiation	GO:0051149	0.501045	EDN1, BOC, PROX1
BP	regulation of synaptic plasticity	GO:0048167	0.501045	NTRK2, NETO1, PLK2, CNTN4
BP	cell morphogenesis	GO:0000902	0.501045	FZD4, HEG1, SLITRK6, PROX1, CAP2
BP	activation of adenylate cyclase activity	GO:0007190	0.501045	NTRK2, CAP2
BP	nervous system development	GO:0007399	0.501045	JAG1, DOK4, DLX5, SEMA3D, PTN, CNTN4
BP	positive regulation of cAMP metabolic process	GO:0030816	0.501045	ABCA1, NTRK2, CAP2
BP	lens development in camera-type eye	GO:0002088	0.501045	SLITRK6, PROX1
BP	long-term synaptic potentiation	GO:0060291	0.501045	NTRK2, PLK2
BP	neuron recognition	GO:0008038	0.501045	ROBO2, CNTN4
BP	renal system process	GO:0003014	0.501045	EDN1, EMP2, SULF1
BP	regulation of stem cell proliferation	GO:0072091	0.501045	PRRX1, TBX18, GLI3
BP	regulation of JUN kinase activity	GO:0043506	0.501045	EDN1, FZD4, PDCD4
BP	keratan sulfate metabolic process	GO:0042339	0.501045	ST3GAL6, ST3GAL1
BP	central nervous system neuron development	GO:0021954	0.501045	ROBO2, NTRK2
BP	multicellular organism growth	GO:0035264	0.501045	HEG1, SLITRK6, ARID5B
BP	platelet activation	GO:0030168	0.501045	PRKCH, DGKB, PROS1, F2RL2, DGKI
BP	small GTPase mediated signal transduction	GO:0007264	0.501045	DOCK9, PLK2, ARHGDIB, PLD1, RGL1, ARHGAP6, RIN2, RERG
BP	negative regulation of transforming growth factor beta receptor signaling pathway	GO:0030512	0.501045	BAMBI, LTBP1, FBN1
BP	lysosome organization	GO:0007040	0.501045	ABCA1, LYST
BP	regulation of G-protein coupled receptor protein signaling pathway	GO:0008277	0.501045	EDN1, RGS13, KCTD12, ACPP
BP	regulation of heart rate	GO:0002027	0.501045	EDN1, KCNA5, CACNA1G
BP	anterior/posterior pattern specification	GO:0009952	0.501045	HOXB3, MLLT3, TBX18, GLI3
BP	regulation of striated muscle cell differentiation	GO:0051153	0.501045	EDN1, BOC, PROX1
BP	lytic vacuole organization	GO:0080171	0.501045	ABCA1, LYST
BP	metanephros development	GO:0001656	0.501045	ROBO2, GLI3
BP	actin filament organization	GO:0007015	0.501045	NEDD9, PROX1, LCP1, ARHGAP6
BP	in utero embryonic development	GO:0001701	0.501045	EDN1, HEG1, TANC2, GLI3, SOX5
BP	chordate embryonic development	GO:0043009	0.501045	EDN1, HEG1, TANC2, GLI3, SOX5
BP	organelle transport along microtubule	GO:0072384	0.501045	KIFAP3, DYNC1I1
BP	regulation of muscle adaptation	GO:0043502	0.501045	EDN1, IL6ST
BP	regulation of hormone levels	GO:0010817	0.501045	EDN1, FZD4, AKR1C1, CYP1A1, CPE
BP	neuron differentiation	GO:0030182	0.501045	NTRK2, JAG1, FZD4, PROX1, SOX5
BP	cellular response to tumor necrosis factor	GO:0071356	0.501045	EDN1, TNFRSF19, ADAMTS12
BP	cell morphogenesis involved in differentiation	GO:0000904	0.501045	FZD4, HEG1, SLITRK6, PROX1
BP	striated muscle tissue development	GO:0014706	0.501045	SVIL, TCF21, TBX18
BP	regulation of blood coagulation	GO:0030193	0.501045	EDN1, LBH, PROS1
BP	regulation of hemostasis	GO:1900046	0.501045	EDN1, LBH, PROS1
BP	positive regulation of purine nucleotide biosynthetic process	GO:1900373	0.501045	ABCA1, NTRK2, CAP2
BP	embryonic appendage morphogenesis	GO:0035113	0.501045	PRRX1, DLX5, AFF3
BP	positive regulation of cyclic nucleotide biosynthetic process	GO:0030804	0.501045	ABCA1, NTRK2, CAP2
BP	positive regulation of nucleotide biosynthetic process	GO:0030810	0.501045	ABCA1, NTRK2, CAP2
BP	embryonic limb morphogenesis	GO:0030326	0.501045	PRRX1, DLX5, AFF3
BP	positive regulation of neural precursor cell proliferation	GO:2000179	0.501045	PROX1, GLI3
BP	positive regulation of sequence-specific DNA binding transcription factor activity	GO:0051091	0.501045	PRKCH, FZD4, ARID5B, PRKD1, MAP3K13
BP	lung development	GO:0030324	0.501045	HEG1, PROX1, GLI3
BP	regulation of endothelial cell proliferation	GO:0001936	0.501045	PROX1, PRKD1, SULF1
BP	protein O-linked glycosylation	GO:0006493	0.501045	TET2, GXYLT2, ST3GAL1
BP	positive regulation of adenylate cyclase activity	GO:0045762	0.501045	NTRK2, CAP2
BP	face morphogenesis	GO:0060325	0.501045	DLX5, ARID5B
BP	membrane lipid metabolic process	GO:0006643	0.501045	SPTLC3, ST8SIA1, ST3GAL6, PRKD1
BP	membrane lipid biosynthetic process	GO:0046467	0.501045	SPTLC3, ST8SIA1, PRKD1
BP	response to amino acid	GO:0043200	0.501045	EDN1, COL5A2, CPEB4
BP	regulation of coagulation	GO:0050818	0.501045	EDN1, LBH, PROS1
BP	embryonic skeletal system morphogenesis	GO:0048704	0.501045	PRRX1, HOXB3, GLI3
BP	regulation of calcium ion-dependent exocytosis	GO:0017158	0.501045	SYT10, CACNA1G
BP	regulation of stem cell differentiation	GO:2000736	0.501045	JAG1, BAMBI, SOX5
BP	regulation of tyrosine phosphorylation of Stat3 protein	GO:0042516	0.501045	GHR, IL6ST
BP	embryonic skeletal system development	GO:0048706	0.501045	SULF1, DLK1
BP	positive regulation of mesenchymal cell proliferation	GO:0002053	0.501045	PRRX1, TBX18
BP	positive regulation of striated muscle cell differentiation	GO:0051155	0.501045	EDN1, PROX1
BP	positive regulation of cyclic nucleotide metabolic process	GO:0030801	0.501045	ABCA1, NTRK2, CAP2
BP	muscle tissue development	GO:0060537	0.501045	SVIL, TCF21, TBX18
BP	Ras protein signal transduction	GO:0007265	0.501045	PLK2, ARHGDIB, PLD1, ARHGAP6
BP	memory	GO:0007613	0.501045	NTRK2, NETO1, PLK2
BP	establishment of vesicle localization	GO:0051650	0.501045	KIFAP3, BBS5, DYNC1I1
BP	response to wounding	GO:0009611	0.501045	BNC1, CYP1A1, F2RL2, GLI3
BP	regulation of antigen receptor-mediated signaling pathway	GO:0050854	0.501045	PRKCH, PLCL2
BP	positive regulation of gliogenesis	GO:0014015	0.501045	PRKCH, IL6ST
BP	response to extracellular stimulus	GO:0009991	0.501045	ABCA1, GHR, KIAA1324, CYP1A1, PROX1, CPEB4
BP	regulation of cell-cell adhesion	GO:0022407	0.501045	KIF26B, KIFAP3, TBX18
BP	anion homeostasis	GO:0055081	0.501045	ABCA1, LYST
BP	heart development	GO:0007507	0.501045	EDN1, HEG1, GLI3, FBN1
BP	positive regulation of mitotic cell cycle phase transition	GO:1901992	0.501045	CYP1A1, KCNA5
BP	multicellular organismal metabolic process	GO:0044236	0.501045	GHR, MMP15, COL5A2
BP	regulation of lipid storage	GO:0010883	0.501045	ABCA1, FITM2
BP	response to decreased oxygen levels	GO:0036293	0.501045	EDN1, CYP1A1, SMAD9, KCNA5, CPEB4
BP	positive regulation of cell adhesion	GO:0045785	0.501045	KIF26B, EMP2, KIFAP3, TBX18
BP	regulation of mesenchymal cell proliferation	GO:0010464	0.501045	PRRX1, TBX18
BP	cardiac septum morphogenesis	GO:0060411	0.501045	JAG1, PROX1
BP	secondary metabolic process	GO:0019748	0.501045	AKR1C1, CYP1A1
BP	cell fate determination	GO:0001709	0.501045	JAG1, PROX1
BP	positive regulation of cell cycle phase transition	GO:1901989	0.501045	CYP1A1, KCNA5
BP	artery morphogenesis	GO:0048844	0.501045	JAG1, PRRX1
BP	regulation of embryonic development	GO:0045995	0.501045	COL5A2, SULF1, TBX18
BP	regulation of neurological system process	GO:0031644	0.501045	EDN1, ACPP
BP	regionalization	GO:0003002	0.501045	EDN1, HOXB3, MLLT3, TBX18, GLI3
BP	positive regulation of mitotic cell cycle	GO:0045931	0.501045	EDN1, CYP1A1, KCNA5
BP	negative regulation of cell-substrate adhesion	GO:0010812	0.501045	FZD4, ARHGAP6
BP	cholesterol transport	GO:0030301	0.501045	ABCA1, AKR1C1
BP	sterol transport	GO:0015918	0.501045	ABCA1, AKR1C1
BP	positive regulation of stem cell differentiation	GO:2000738	0.501045	BAMBI, SOX5
BP	branching involved in ureteric bud morphogenesis	GO:0001658	0.501045	TCF21, GLI3
BP	bone development	GO:0060348	0.501045	SMAD9, SULF1
BP	eye morphogenesis	GO:0048592	0.501045	COL5A2, GLI3
BP	MAPK cascade	GO:0000165	0.501045	DOK4, TNFRSF19, MAP3K13, MAPK4
BP	vasculature development	GO:0001944	0.501045	FRZB, TCF21
BP	negative regulation of blood coagulation	GO:0030195	0.501045	EDN1, PROS1
BP	positive regulation of tyrosine phosphorylation of STAT protein	GO:0042531	0.501045	GHR, IL6ST
BP	negative regulation of hemostasis	GO:1900047	0.501045	EDN1, PROS1
BP	regulation of transforming growth factor beta receptor signaling pathway	GO:0017015	0.501045	BAMBI, LTBP1, FBN1
BP	neural precursor cell proliferation	GO:0061351	0.501045	ZNF503, GLI3
BP	response to oxygen levels	GO:0070482	0.501045	EDN1, CYP1A1, SMAD9, KCNA5, CPEB4
BP	cellular response to amino acid stimulus	GO:0071230	0.501045	COL5A2, CPEB4
BP	actin filament bundle assembly	GO:0051017	0.501045	NEDD9, LCP1
BP	actin filament bundle organization	GO:0061572	0.501045	NEDD9, LCP1
BP	negative regulation of transmembrane receptor protein serine/threonine kinase signaling pathway	GO:0090101	0.501045	BAMBI, LTBP1, FBN1
BP	inner ear development	GO:0048839	0.501045	PROX1, FREM2
BP	visual learning	GO:0008542	0.501045	TANC1, NETO1
BP	organ morphogenesis	GO:0009887	0.501045	PRRX1, ODAM, COL5A2, HOXB3, ARID5B, TCF21, GLI3
BP	smooth muscle contraction	GO:0006939	0.501045	EDN1, SULF1
BP	regulation of angiogenesis	GO:0045765	0.501045	CCBE1, EMP2, PRKD1, SULF1
BP	membrane depolarization	GO:0051899	0.501045	EDN1, NETO1, CACNA1G
BP	axonogenesis	GO:0007409	0.501045	FRZB, SLITRK6, CNTN4
BP	regulation of wound healing	GO:0061041	0.501045	EDN1, LBH, PROS1
BP	positive regulation of cyclase activity	GO:0031281	0.501045	NTRK2, CAP2
BP	hematopoietic progenitor cell differentiation	GO:0002244	0.501045	PYGO1, HOXB3, WDR78
BP	cell recognition	GO:0008037	0.501045	ROBO2, CNTN4, CLGN
BP	negative regulation of coagulation	GO:0050819	0.501045	EDN1, PROS1
BP	regulation of sequence-specific DNA binding transcription factor activity	GO:0051090	0.501045	PRKCH, FZD4, ARID5B, PROX1, PRKD1, MAP3K13
BP	proteoglycan metabolic process	GO:0006029	0.501045	ADAMTS12, SULF1
BP	respiratory gaseous exchange	GO:0007585	0.501045	EDN1, DACH1
BP	regulation of protein kinase B signaling	GO:0051896	0.501045	INPP4B, NTRK2, SESN3
BP	regulation of transmembrane receptor protein serine/threonine kinase signaling pathway	GO:0090092	0.501045	BAMBI, SULF1, LTBP1, FBN1
BP	protein glycosylation	GO:0006486	0.501045	ST8SIA1, TET2, ST3GAL6, GXYLT2, ST3GAL1
BP	macromolecule glycosylation	GO:0043413	0.501045	ST8SIA1, TET2, ST3GAL6, GXYLT2, ST3GAL1
BP	negative regulation of cell adhesion	GO:0007162	0.501045	FZD4, ARHGDIB, ARHGAP6
BP	regulation of response to wounding	GO:1903034	0.501045	EDN1, LBH, IL1R1, PROS1, IL6ST, ADAMTS12
BP	neuropeptide signaling pathway	GO:0007218	0.501045	NXPH2, CPE, GPR126
BP	regulation of cell junction assembly	GO:1901888	0.501045	PRKCH, ARHGAP6
BP	regulation of chemotaxis	GO:0050920	0.501045	ROBO2, EDN1, PRKD1
BP	Rho protein signal transduction	GO:0007266	0.501045	ARHGDIB, ARHGAP6
BP	negative regulation of wound healing	GO:0061045	0.501045	EDN1, PROS1
BP	positive regulation of lyase activity	GO:0051349	0.501045	NTRK2, CAP2
BP	regulation of muscle cell differentiation	GO:0051147	0.501045	EDN1, BOC, PROX1
BP	visual behavior	GO:0007632	0.501045	TANC1, NETO1
BP	extracellular matrix disassembly	GO:0022617	0.501045	MMP15, COL5A2, FBN1
BP	muscle cell differentiation	GO:0042692	0.501045	JAG1, BOC, TBX18
BP	glycosylation	GO:0070085	0.501045	ST8SIA1, TET2, ST3GAL6, GXYLT2, ST3GAL1
BP	transmembrane receptor protein serine/threonine kinase signaling pathway	GO:0007178	0.501045	BAMBI, DLX5, SMAD9, LTBP1
BP	regulation of vasoconstriction	GO:0019229	0.501045	EDN1, KCNA5
BP	cellular component morphogenesis	GO:0032989	0.501045	FRZB, FZD4, HEG1, SLITRK6, CNTN4, PROX1, CAP2
BP	regulation of vasculature development	GO:1901342	0.501045	CCBE1, EMP2, PRKD1, SULF1
BP	regulation of tyrosine phosphorylation of STAT protein	GO:0042509	0.501045	GHR, IL6ST
BP	positive regulation of protein binding	GO:0032092	0.501045	BAMBI, PLCL2
BP	positive regulation of cell morphogenesis involved in differentiation	GO:0010770	0.501045	ROBO2, NTRK2, BAMBI
BP	lymphocyte mediated immunity	GO:0002449	0.501045	JAG1, LYST
BP	demethylation	GO:0070988	0.501045	CYP1A1, TET2
BP	digestive tract development	GO:0048565	0.501045	CYP1A1, GLI3
BP	positive regulation of response to external stimulus	GO:0032103	0.501045	EDN1, KIAA1324, PRKD1, IL6ST
BP	mucopolysaccharide metabolic process	GO:1903510	0.501045	SPOCK3, ST3GAL6, ST3GAL1
BP	positive regulation of axonogenesis	GO:0050772	0.501045	ROBO2, NTRK2
BP	positive regulation of NF-kappaB transcription factor activity	GO:0051092	0.501045	PRKCH, PRKD1, MAP3K13
BP	aging	GO:0007568	0.501045	NTRK2, EDN1, PDCD4, CYP1A1
BP	circulatory system process	GO:0003013	0.501045	GUCY1B3, EDN1, HEG1
BP	sphingolipid metabolic process	GO:0006665	0.501045	SPTLC3, ST8SIA1, PRKD1
BP	JNK cascade	GO:0007254	0.501045	TNFRSF19, MAP3K13
BP	signal transduction by phosphorylation	GO:0023014	0.501045	DOK4, TNFRSF19, MAP3K13, MAPK4
BP	organelle localization	GO:0051640	0.501045	KIFAP3, BBS5, DYNC1I1
BP	positive regulation of JAK-STAT cascade	GO:0046427	0.501045	GHR, IL6ST
BP	potassium ion transmembrane transport	GO:0071805	0.501045	KCNJ13, KCNQ5, KCNA5
BP	skeletal muscle tissue development	GO:0007519	0.501045	SVIL, TCF21
BP	Notch signaling pathway	GO:0007219	0.501045	JAG1, CNTN6, DLK1
BP	cellular potassium ion transport	GO:0071804	0.501045	KCNJ13, KCNQ5, KCNA5
BP	adaptive immune response based on somatic recombination of immune receptors built from immunoglobulin superfamily domains	GO:0002460	0.501045	JAG1, LYST
BP	peptide secretion	GO:0002790	0.501045	ABCA1, EDN1
BP	dicarboxylic acid transport	GO:0006835	0.501045	NTRK2, SLC17A8
BP	positive regulation of canonical Wnt signaling pathway	GO:0090263	0.501045	BAMBI, DLX5
BP	O-glycan processing	GO:0016266	0.501045	GXYLT2, ST3GAL1
BP	positive regulation of JUN kinase activity	GO:0043507	0.501045	EDN1, FZD4
BP	glycogen metabolic process	GO:0005977	0.501045	GBE1, IL6ST
BP	cellular glucan metabolic process	GO:0006073	0.501045	GBE1, IL6ST
BP	glucan metabolic process	GO:0044042	0.501045	GBE1, IL6ST
BP	cholesterol homeostasis	GO:0042632	0.501045	ABCA1, AKR1C1
BP	inner ear morphogenesis	GO:0042472	0.501045	PRRX1, DLX5
BP	stem cell differentiation	GO:0048863	0.501045	FRZB, TCF21
BP	positive regulation of endothelial cell proliferation	GO:0001938	0.501045	PROX1, PRKD1
BP	regulation of adenylate cyclase activity	GO:0045761	0.501045	NTRK2, CAP2
BP	cellular response to retinoic acid	GO:0071300	0.501045	ABCA1, FZD4
BP	vacuole organization	GO:0007033	0.501045	ABCA1, LYST
BP	sterol homeostasis	GO:0055092	0.501045	ABCA1, AKR1C1
BP	regulation of smoothened signaling pathway	GO:0008589	0.501045	PRRX1, GLI3
BP	regulation of neural precursor cell proliferation	GO:2000177	0.501045	PROX1, GLI3
BP	associative learning	GO:0008306	0.501045	TANC1, NETO1
BP	regulation of acute inflammatory response	GO:0002673	0.501045	PROS1, IL6ST
BP	digestion	GO:0007586	0.501045	AMY2B, AKR1C1
BP	dorsal/ventral pattern formation	GO:0009953	0.501045	EDN1, GLI3
BP	protein secretion	GO:0009306	0.501045	ABCA1, LYST
BP	regulation of gliogenesis	GO:0014013	0.501045	PRKCH, IL6ST
BP	positive regulation of renal sodium excretion	GO:0035815	0.501045	EDN1
BP	craniofacial suture morphogenesis	GO:0097094	0.501045	GLI3
BP	phasic smooth muscle contraction	GO:0014821	0.501045	EDN1
BP	regulation of nitric-oxide synthase biosynthetic process	GO:0051769	0.501045	EDN1
BP	negative regulation of anoikis	GO:2000811	0.501045	NTRK2
BP	regulation of tyrosine phosphorylation of Stat1 protein	GO:0042510	0.501045	IL6ST
BP	negative regulation of chondrocyte differentiation	GO:0032331	0.501045	ADAMTS12
BP	positive regulation of tyrosine phosphorylation of Stat5 protein	GO:0042523	0.501045	GHR
BP	reverse cholesterol transport	GO:0043691	0.501045	ABCA1
BP	positive regulation of antigen receptor-mediated signaling pathway	GO:0050857	0.501045	PRKCH
BP	positive regulation of epidermal cell differentiation	GO:0045606	0.501045	PRKCH
BP	regulation of smooth muscle cell apoptotic process	GO:0034391	0.501045	EDN1
BP	phagocytosis, engulfment	GO:0006911	0.501045	ABCA1
BP	dorsal/ventral axis specification	GO:0009950	0.501045	CXXC4
BP	cardiac myofibril assembly	GO:0055003	0.501045	PROX1
BP	long term synaptic depression	GO:0060292	0.501045	PLK2
BP	specification of organ identity	GO:0010092	0.501045	GLI3
BP	inner ear receptor cell differentiation	GO:0060113	0.501045	JAG1
BP	negative regulation of fibroblast growth factor receptor signaling pathway	GO:0040037	0.501045	SULF1
BP	regulation of cholesterol storage	GO:0010885	0.501045	ABCA1
BP	negative regulation of lipid storage	GO:0010888	0.501045	ABCA1
BP	hair cell differentiation	GO:0035315	0.501045	JAG1
BP	dentate gyrus development	GO:0021542	0.501045	PROX1
BP	plasma lipoprotein particle assembly	GO:0034377	0.501045	ABCA1
BP	regulation of triglyceride biosynthetic process	GO:0010866	0.501045	FITM2
BP	cell proliferation in forebrain	GO:0021846	0.501045	GLI3
BP	cochlea development	GO:0090102	0.501045	SLITRK6
BP	convergent extension	GO:0060026	0.501045	FRZB
BP	multicellular organismal aging	GO:0010259	0.501045	EDN1
BP	positive regulation of urine volume	GO:0035810	0.501045	EDN1
BP	positive regulation of macrophage derived foam cell differentiation	GO:0010744	0.501045	PRKCH
BP	myeloid leukocyte mediated immunity	GO:0002444	0.501045	LYST
BP	lung morphogenesis	GO:0060425	0.501045	TCF21
BP	dendritic spine organization	GO:0097061	0.501045	TANC1
BP	protein kinase C signaling	GO:0070528	0.501045	PRKCH
BP	response to laminar fluid shear stress	GO:0034616	0.501045	ABCA1
BP	prostaglandin biosynthetic process	GO:0001516	0.501045	EDN1
BP	positive regulation of histone deacetylation	GO:0031065	0.501045	PRKD1
BP	response to growth hormone	GO:0060416	0.501045	GHR
BP	neuron cell-cell adhesion	GO:0007158	0.501045	CNTN4
BP	renal system process involved in regulation of blood volume	GO:0001977	0.501045	EMP2
BP	ectodermal placode formation	GO:0060788	0.501045	PROX1
BP	positive regulation of cholesterol transport	GO:0032376	0.501045	ABCA1
BP	positive regulation of cytosolic calcium ion concentration involved in phospholipase C-activating G-protein coupled signaling pathway	GO:0051482	0.501045	EDN1
BP	cellular response to sterol	GO:0036315	0.501045	ABCA1
BP	female gonad development	GO:0008585	0.501045	ARID5B
BP	glomerulus development	GO:0032835	0.501045	TCF21
BP	mechanosensory behavior	GO:0007638	0.501045	SLITRK6
BP	endocrine hormone secretion	GO:0060986	0.501045	FZD4
BP	positive regulation of sterol transport	GO:0032373	0.501045	ABCA1
BP	positive regulation of calcium ion-dependent exocytosis	GO:0045956	0.501045	CACNA1G
BP	face development	GO:0060324	0.501045	HOXB3
BP	vascular smooth muscle contraction	GO:0014829	0.501045	EDN1
BP	protein localization to synapse	GO:0035418	0.501045	NETO1
BP	membrane raft organization	GO:0031579	0.501045	RFTN1
BP	positive regulation of macroautophagy	GO:0016239	0.501045	KIAA1324
BP	response to muramyl dipeptide	GO:0032495	0.501045	JAG1
BP	tonic smooth muscle contraction	GO:0014820	0.501045	EDN1
BP	regulation of non-canonical Wnt signaling pathway	GO:2000050	0.501045	MLLT3
BP	positive regulation of cholesterol efflux	GO:0010875	0.501045	ABCA1
BP	regulation of development, heterochronic	GO:0040034	0.501045	SOX5
BP	regulation of glial cell proliferation	GO:0060251	0.501045	PRKCH
BP	regulation of Rap GTPase activity	GO:0032317	0.501045	DGKI
BP	response to follicle-stimulating hormone	GO:0032354	0.501045	PAPPA
BP	defense response to protozoan	GO:0042832	0.501045	LYST
BP	interleukin-6-mediated signaling pathway	GO:0070102	0.501045	IL6ST
BP	Notch signaling involved in heart development	GO:0061314	0.501045	JAG1
BP	neutrophil mediated immunity	GO:0002446	0.501045	LYST
BP	potassium ion homeostasis	GO:0055075	0.501045	KCNA5
BP	regulation of cellular amide metabolic process	GO:0034248	0.501045	LRRTM3
BP	auditory behavior	GO:0031223	0.501045	SLITRK6
BP	natural killer cell mediated immunity	GO:0002228	0.501045	LYST
BP	positive regulation of odontogenesis	GO:0042482	0.501045	EDN1
BP	cellular response to cholesterol	GO:0071397	0.501045	ABCA1
BP	negative thymic T cell selection	GO:0045060	0.501045	GLI3
BP	adenosine metabolic process	GO:0046085	0.501045	ACPP
BP	succinate metabolic process	GO:0006105	0.501045	GHR
BP	tricarboxylic acid metabolic process	GO:0072350	0.501045	GHR
BP	cartilage development involved in endochondral bone morphogenesis	GO:0060351	0.501045	GHR
BP	sphingoid metabolic process	GO:0046519	0.501045	SPTLC3
BP	cardiac right ventricle morphogenesis	GO:0003215	0.501045	JAG1
BP	regulation of vasculogenesis	GO:2001212	0.501045	EMP2
BP	negative regulation of adherens junction organization	GO:1903392	0.501045	ARHGAP6
BP	negative regulation of androgen receptor signaling pathway	GO:0060766	0.501045	TCF21
BP	cerebral cortex radially oriented cell migration	GO:0021799	0.501045	GLI3
BP	startle response	GO:0001964	0.501045	SLITRK6
BP	definitive hemopoiesis	GO:0060216	0.501045	HOXB3
BP	negative regulation of macrophage derived foam cell differentiation	GO:0010745	0.501045	ABCA1
BP	cGMP biosynthetic process	GO:0006182	0.501045	GUCY1B3
BP	phosphatidylglycerol biosynthetic process	GO:0006655	0.501045	PLD1
BP	negative regulation of actin filament bundle assembly	GO:0032232	0.501045	ARHGAP6
BP	inositol phosphate-mediated signaling	GO:0048016	0.501045	EDN1
BP	regulation of transcription from RNA polymerase I promoter	GO:0006356	0.501045	BNC1
BP	prostanoid biosynthetic process	GO:0046457	0.501045	EDN1
BP	regulation of amyloid precursor protein catabolic process	GO:1902991	0.501045	LRRTM3
BP	suckling behavior	GO:0001967	0.501045	DACH1
BP	cell morphogenesis involved in neuron differentiation	GO:0048667	0.501045	SLITRK6
BP	regulation of Wnt signaling pathway, planar cell polarity pathway	GO:2000095	0.501045	MLLT3
BP	cranial suture morphogenesis	GO:0060363	0.501045	GLI3
BP	calcium-mediated signaling using intracellular calcium source	GO:0035584	0.501045	NTRK2
BP	insulin-like growth factor receptor signaling pathway	GO:0048009	0.501045	GHR
BP	superoxide anion generation	GO:0042554	0.501045	EDN1
BP	regulation of endothelial cell chemotaxis	GO:2001026	0.501045	PRKD1
BP	phospholipid efflux	GO:0033700	0.501045	ABCA1
BP	positive regulation of catenin import into nucleus	GO:0035413	0.501045	BAMBI
BP	peptidyl-glutamic acid carboxylation	GO:0017187	0.501045	PROS1
BP	T cell apoptotic process	GO:0070231	0.501045	GLI3
BP	radial glial cell differentiation	GO:0060019	0.501045	GLI3
BP	positive regulation of CREB transcription factor activity	GO:0032793	0.501045	PRKD1
BP	mature B cell differentiation	GO:0002335	0.501045	PLCL2
BP	regulation of sequestering of triglyceride	GO:0010889	0.501045	FITM2
BP	regulation of receptor binding	GO:1900120	0.501045	PLCL2
BP	positive regulation of tyrosine phosphorylation of Stat1 protein	GO:0042511	0.501045	IL6ST
BP	zinc ion transmembrane transport	GO:0071577	0.501045	SLC30A3
BP	anatomical structure regression	GO:0060033	0.501045	SMAD9
BP	motile cilium assembly	GO:0044458	0.501045	BBS5
BP	glycosphingolipid biosynthetic process	GO:0006688	0.501045	ST8SIA1
BP	progesterone metabolic process	GO:0042448	0.501045	AKR1C1
BP	regulation of timing of cell differentiation	GO:0048505	0.501045	SOX5
BP	positive regulation of cell size	GO:0045793	0.501045	EDN1
BP	regulation of tight junction assembly	GO:2000810	0.501045	PRKCH
BP	negative regulation of cell junction assembly	GO:1901889	0.501045	ARHGAP6
BP	early endosome to late endosome transport	GO:0045022	0.501045	LYST
BP	toxin metabolic process	GO:0009404	0.501045	CYP1A1
BP	glomerular filtration	GO:0003094	0.501045	SULF1
BP	sulfation	GO:0051923	0.501045	SULT1C4
BP	regulation of vacuole organization	GO:0044088	0.501045	KIAA1324
BP	DNA demethylation	GO:0080111	0.501045	TET2
BP	negative regulation of JUN kinase activity	GO:0043508	0.501045	PDCD4
BP	positive regulation of myoblast differentiation	GO:0045663	0.501045	BOC
BP	negative T cell selection	GO:0043383	0.501045	GLI3
BP	tongue development	GO:0043586	0.501045	GLI3
BP	negative regulation of focal adhesion assembly	GO:0051895	0.501045	ARHGAP6
BP	lipid particle organization	GO:0034389	0.501045	FITM2
BP	natural killer cell mediated cytotoxicity	GO:0042267	0.501045	LYST
BP	vascular endothelial growth factor signaling pathway	GO:0038084	0.501045	PRKD1
BP	cellular response to growth hormone stimulus	GO:0071378	0.501045	GHR
BP	renal filtration	GO:0097205	0.501045	SULF1
BP	protein carboxylation	GO:0018214	0.501045	PROS1
BP	phosphatidylinositol-3-phosphate biosynthetic process	GO:0036092	0.501045	INPP4B
BP	retinal metabolic process	GO:0042574	0.501045	AKR1C1
BP	lymph vessel development	GO:0001945	0.501045	HEG1
BP	growth hormone receptor signaling pathway	GO:0060396	0.501045	GHR
BP	wound healing, spreading of cells	GO:0044319	0.501045	LCP1
BP	regulation of glomerular filtration	GO:0003093	0.501045	EMP2
BP	positive regulation of cellular amide metabolic process	GO:0034250	0.501045	LRRTM3
BP	lung vasculature development	GO:0060426	0.501045	TCF21
BP	artery smooth muscle contraction	GO:0014824	0.501045	EDN1
BP	epoxygenase P450 pathway	GO:0019373	0.501045	CYP1A1
BP	positive regulation of receptor biosynthetic process	GO:0010870	0.501045	EDN1
BP	interleukin-1-mediated signaling pathway	GO:0070498	0.501045	IL1R1
BP	oxaloacetate metabolic process	GO:0006107	0.501045	GHR
BP	negative regulation of alpha-beta T cell differentiation	GO:0046639	0.501045	GLI3
BP	chondrocyte development	GO:0002063	0.501045	SULF1
BP	regulation of chemokine-mediated signaling pathway	GO:0070099	0.501045	EDN1
BP	cardiac left ventricle morphogenesis	GO:0003214	0.501045	CPE
BP	positive regulation of cell cycle checkpoint	GO:1901978	0.501045	PROX1
BP	histamine transport	GO:0051608	0.501045	EDN1
BP	artery development	GO:0060840	0.501045	GLI3
BP	negative regulation of stress fiber assembly	GO:0051497	0.501045	ARHGAP6
BP	somite development	GO:0061053	0.501045	FRZB
BP	positive regulation of astrocyte differentiation	GO:0048711	0.501045	IL6ST
BP	flavonoid metabolic process	GO:0009812	0.501045	CYP1A1
BP	glycoprotein catabolic process	GO:0006516	0.501045	ADAMTS12
BP	positive regulation of keratinocyte differentiation	GO:0045618	0.501045	PRKCH
BP	endothelial cell morphogenesis	GO:0001886	0.501045	HEG1
BP	vitamin D metabolic process	GO:0042359	0.501045	CYP1A1
BP	regulation of centriole replication	GO:0046599	0.501045	PLK2
BP	retina vasculature morphogenesis in camera-type eye	GO:0061299	0.501045	FZD4
BP	response to lipoprotein particle	GO:0055094	0.501045	ABCA1
BP	hydrogen peroxide biosynthetic process	GO:0050665	0.501045	CYP1A1
BP	skeletal muscle organ development	GO:0060538	0.501045	TCF21
BP	thrombin receptor signaling pathway	GO:0070493	0.501045	F2RL2
BP	terpenoid biosynthetic process	GO:0016114	0.501045	CYP1A1
BP	xenobiotic catabolic process	GO:0042178	0.501045	CYP1A1
BP	phenylpropanoid metabolic process	GO:0009698	0.501045	CYP1A1
BP	regulation of autophagic vacuole assembly	GO:2000785	0.501045	KIAA1324
BP	Rap protein signal transduction	GO:0032486	0.501045	PLK2
BP	creatine metabolic process	GO:0006600	0.501045	GHR
BP	cerebellar granule cell differentiation	GO:0021707	0.501045	PROX1
BP	mesenchymal cell differentiation involved in kidney development	GO:0072161	0.501045	TCF21
BP	negative regulation of cytosolic calcium ion concentration	GO:0051481	0.501045	KCNA5
BP	respiratory tube development	GO:0030323	0.501045	TCF21
BP	spermatid nucleus differentiation	GO:0007289	0.501045	PYGO1
BP	negative regulation of transcription by competitive promoter binding	GO:0010944	0.501045	DACH1
BP	muscle organ morphogenesis	GO:0048644	0.501045	ARID5B
BP	diaphragm development	GO:0060539	0.501045	TCF21
BP	omega-hydroxylase P450 pathway	GO:0097267	0.501045	CYP1A1
BP	potassium ion export	GO:0071435	0.501045	KCNA5
BP	reactive oxygen species biosynthetic process	GO:1903409	0.501045	CYP1A1
BP	histone H3-K4 trimethylation	GO:0080182	0.501045	TET2
BP	aminoglycoside antibiotic metabolic process	GO:0030647	0.501045	AKR1C1
BP	regulation of vascular endothelial growth factor signaling pathway	GO:1900746	0.501045	CCBE1
BP	regulation of beta-amyloid formation	GO:1902003	0.501045	LRRTM3
BP	histamine secretion	GO:0001821	0.501045	EDN1
BP	auditory receptor cell differentiation	GO:0042491	0.501045	JAG1
BP	valine metabolic process	GO:0006573	0.501045	GHR
BP	glomerular basement membrane development	GO:0032836	0.501045	SULF1
BP	ketone body metabolic process	GO:1902224	0.501045	HMGCLL1
BP	platelet dense granule organization	GO:0060155	0.501045	ABCA1
BP	cell differentiation involved in metanephros development	GO:0072202	0.501045	TCF21
BP	mesenchymal cell differentiation involved in renal system development	GO:2001012	0.501045	TCF21
BP	polyketide metabolic process	GO:0030638	0.501045	AKR1C1
BP	peripheral nervous system neuron development	GO:0048935	0.501045	NTRK2
BP	embryonic retina morphogenesis in camera-type eye	GO:0060059	0.501045	PROX1
BP	N-acetylneuraminate metabolic process	GO:0006054	0.501045	ST3GAL1
BP	pericardium development	GO:0060039	0.501045	HEG1
BP	cellular hyperosmotic response	GO:0071474	0.501045	RCSD1
BP	retinal rod cell development	GO:0046548	0.501045	NTRK2
BP	intestinal cholesterol absorption	GO:0030299	0.501045	AKR1C1
BP	regulation of bile acid biosynthetic process	GO:0070857	0.501045	PROX1
BP	doxorubicin metabolic process	GO:0044598	0.501045	AKR1C1
BP	daunorubicin metabolic process	GO:0044597	0.501045	AKR1C1
BP	regulation of clathrin-mediated endocytosis	GO:2000369	0.501045	DNAJC6
BP	cellular ketone body metabolic process	GO:0046950	0.501045	HMGCLL1
BP	macroautophagy	GO:0016236	0.501045	KIAA1324
BP	atrial cardiac muscle cell action potential	GO:0086014	0.501045	KCNA5
BP	diterpenoid biosynthetic process	GO:0016102	0.501045	CYP1A1
BP	fibroblast migration	GO:0010761	0.501045	ARID5B
BP	neurotransmitter catabolic process	GO:0042135	0.501045	NAALAD2
BP	regulation of atrial cardiac muscle cell membrane depolarization	GO:0060371	0.501045	CACNA1G
BP	peptide cross-linking via chondroitin 4-sulfate glycosaminoglycan	GO:0019800	0.501045	SPOCK3
BP	second-messenger-mediated signaling	GO:0019932	0.501946	NTRK2, GUCY1B3, EDN1
BP	odontogenesis of dentin-containing tooth	GO:0042475	0.503428	ODAM, GLI3
BP	single-organism behavior	GO:0044708	0.503448	NTRK2, TANC1, NETO1, PLK2, SLITRK6, PTN
BP	positive regulation of Ras GTPase activity	GO:0032320	0.503448	DENND5B, DOCK9, RGL1, ARHGAP6, RIN2
BP	negative regulation of nervous system development	GO:0051961	0.503448	ROBO2, JAG1, CNTN4, GLI3
BP	regulation of heart contraction	GO:0008016	0.503448	EDN1, KCNA5, CACNA1G
BP	positive regulation of neuron differentiation	GO:0045666	0.503448	ROBO2, NTRK2, PRKD1, PROX1
BP	regulation of muscle system process	GO:0090257	0.503448	EDN1, IL6ST, PPP1R12B
BP	branching morphogenesis of an epithelial tube	GO:0048754	0.503448	EDN1, TCF21, GLI3
BP	homophilic cell adhesion via plasma membrane adhesion molecules	GO:0007156	0.503448	ROBO2, CLSTN2, FREM2
BP	positive regulation of neuron projection development	GO:0010976	0.503448	ROBO2, NTRK2, PRKD1
BP	BMP signaling pathway	GO:0030509	0.503448	DLX5, SMAD9
BP	tissue remodeling	GO:0048771	0.503448	JAG1, FRZB
BP	hormone secretion	GO:0046879	0.503448	EDN1, FZD4
BP	biomineral tissue development	GO:0031214	0.503448	ODAM, PTN
BP	regulation of BMP signaling pathway	GO:0030510	0.503448	SULF1, FBN1
BP	leukocyte mediated immunity	GO:0002443	0.503448	JAG1, LYST
BP	regulation of cyclase activity	GO:0031279	0.503448	NTRK2, CAP2
BP	smoothened signaling pathway	GO:0007224	0.503448	BOC, GLI3
BP	peptide transport	GO:0015833	0.503448	ABCA1, EDN1
BP	cellular response to starvation	GO:0009267	0.503448	KIAA1324, CPEB4
BP	wound healing	GO:0042060	0.503448	BNC1, GLI3
BP	negative regulation of leukocyte differentiation	GO:1902106	0.503448	INPP4B, GLI3
BP	hormone transport	GO:0009914	0.503448	EDN1, FZD4
BP	collagen catabolic process	GO:0030574	0.503448	MMP15, COL5A2
BP	glycoprotein metabolic process	GO:0009100	0.503448	ADAMTS12, SULF1
BP	embryonic digestive tract development	GO:0048566	0.503448	GLI3
BP	thyroid gland development	GO:0030878	0.503448	HOXB3
BP	positive regulation of neutrophil chemotaxis	GO:0090023	0.503448	EDN1
BP	ventricular septum development	GO:0003281	0.503448	HEG1
BP	regulation of tyrosine phosphorylation of Stat5 protein	GO:0042522	0.503448	GHR
BP	negative regulation of potassium ion transport	GO:0043267	0.503448	KCNA5
BP	hindbrain development	GO:0030902	0.503448	SMAD9
BP	positive regulation of neutrophil migration	GO:1902624	0.503448	EDN1
BP	positive regulation of neuroblast proliferation	GO:0002052	0.503448	GLI3
BP	morphogenesis of an epithelial sheet	GO:0002011	0.503448	JAG1
BP	positive regulation of excitatory postsynaptic membrane potential	GO:2000463	0.503448	NETO1
BP	regulation of Rac GTPase activity	GO:0032314	0.503448	NTRK2
BP	nitric oxide mediated signal transduction	GO:0007263	0.503448	GUCY1B3
BP	regulation of cholesterol efflux	GO:0010874	0.503448	ABCA1
BP	positive regulation of heart rate	GO:0010460	0.503448	EDN1
BP	membrane invagination	GO:0010324	0.503448	ABCA1
BP	positive regulation of protein deacetylation	GO:0090312	0.503448	PRKD1
BP	glutamate secretion	GO:0014047	0.503448	NTRK2
BP	camera-type eye morphogenesis	GO:0048593	0.503448	GLI3
BP	positive regulation of cyclin-dependent protein serine/threonine kinase activity	GO:0045737	0.503448	PROX1
BP	positive regulation of G-protein coupled receptor protein signaling pathway	GO:0045745	0.503448	ACPP
BP	response to protozoan	GO:0001562	0.503448	LYST
BP	fibrinolysis	GO:0042730	0.503448	PROS1
BP	negative regulation of alpha-beta T cell activation	GO:0046636	0.503448	GLI3
BP	positive regulation of lipid storage	GO:0010884	0.503448	FITM2
BP	regulation of urine volume	GO:0035809	0.503448	EDN1
BP	myoblast differentiation	GO:0045445	0.503448	JAG1
BP	positive regulation of response to extracellular stimulus	GO:0032106	0.503448	KIAA1324
BP	membrane assembly	GO:0071709	0.503448	RFTN1
BP	cellular response to glucose starvation	GO:0042149	0.503448	CPEB4
BP	axonal fasciculation	GO:0007413	0.503448	CNTN4
BP	response to increased oxygen levels	GO:0036296	0.503448	CYP1A1
BP	reflex	GO:0060004	0.503448	SLITRK6
BP	nephron tubule development	GO:0072080	0.503448	JAG1
BP	syncytium formation by plasma membrane fusion	GO:0000768	0.503448	TANC1
BP	lymphocyte apoptotic process	GO:0070227	0.503448	GLI3
BP	protein-lipid complex assembly	GO:0065005	0.503448	ABCA1
BP	forebrain neuron development	GO:0021884	0.503448	ROBO2
BP	intracellular lipid transport	GO:0032365	0.503448	ABCA1
BP	retinal ganglion cell axon guidance	GO:0031290	0.503448	ROBO2
BP	response to hyperoxia	GO:0055093	0.503448	CYP1A1
BP	positive regulation of synaptic transmission, glutamatergic	GO:0051968	0.503448	NTRK2
BP	positive regulation of response to nutrient levels	GO:0032109	0.503448	KIAA1324
BP	aorta morphogenesis	GO:0035909	0.503448	JAG1
BP	myoblast fusion	GO:0007520	0.503448	TANC1
BP	segment specification	GO:0007379	0.503448	MLLT3
BP	lipid translocation	GO:0034204	0.503448	ABCA1
BP	response to vitamin A	GO:0033189	0.503448	CYP1A1
BP	azole transport	GO:0045117	0.503448	EDN1
BP	intestinal absorption	GO:0050892	0.503448	AKR1C1
BP	negative regulation of antigen receptor-mediated signaling pathway	GO:0050858	0.503448	PLCL2
BP	cellular component maintenance	GO:0043954	0.503448	TANC1
BP	peptidyl-lysine trimethylation	GO:0018023	0.503448	TET2
BP	phospholipid translocation	GO:0045332	0.503448	ABCA1
BP	DNA dealkylation	GO:0035510	0.503448	TET2
BP	L-glutamate transport	GO:0015813	0.503448	SLC17A8
BP	glycoside metabolic process	GO:0016137	0.503448	AKR1C1
BP	3'-phosphoadenosine 5'-phosphosulfate metabolic process	GO:0050427	0.503448	SULT1C4
BP	purine ribonucleoside bisphosphate metabolic process	GO:0034035	0.503448	SULT1C4
BP	sensory perception	GO:0007600	0.50503	EDN1, FZD4, MAP1A, SLITRK6, SLC17A8, BBS5, TBX18
BP	regulation of JAK-STAT cascade	GO:0046425	0.50503	GHR, IL6ST
MF	diacylglycerol kinase activity	GO:0004143	0.505044	DGKB, DGKI
MF	protein kinase C activity	GO:0004697	0.505044	PRKCH, PRKD1
MF	NAD+ kinase activity	GO:0003951	0.505044	DGKB, DGKI
MF	Wnt-activated receptor activity	GO:0042813	0.505044	FRZB, FZD4
MF	HMG box domain binding	GO:0071837	0.505044	PRRX1, DLX5
MF	Wnt-protein binding	GO:0017147	0.505044	FZD4, FRZB
MF	inward rectifier potassium channel activity	GO:0005242	0.505044	KCNJ13, KCNQ5
MF	transferase activity, transferring glycosyl groups	GO:0016757	0.505044	DPY19L2, ST8SIA1, GBE1, DPY19L2P2, ST3GAL6, GXYLT2, ST3GAL1
MF	phosphatidylinositol phospholipase C activity	GO:0004435	0.505044	PLCL2, F2RL2
MF	metallopeptidase activity	GO:0008237	0.505044	MMP15, PAPPA, CPE, NAALAD2, ADAMTS12, ADAMTS6
MF	Rab guanyl-nucleotide exchange factor activity	GO:0017112	0.505044	DENND5B, RIN2
MF	phospholipase C activity	GO:0004629	0.505044	PLCL2, F2RL2
MF	protein heterodimerization activity	GO:0046982	0.505044	ROBO2, GUCY1B3, FZD4, SYT10, ZHX1, TBX18, MAPK4, SOX5
MF	actin filament binding	GO:0051015	0.505044	SVIL, FLNC, LCP1, RCSD1
MF	growth factor binding	GO:0019838	0.505044	GHR, NTRK2, IL6ST, LTBP1
MF	receptor signaling protein activity	GO:0005057	0.505044	DOK4, SMAD9, MAP3K13, MAPK4
MF	insulin receptor binding	GO:0005158	0.505044	DOK4, DOK6
MF	Ras guanyl-nucleotide exchange factor activity	GO:0005088	0.505044	DOCK9, DENND5B, RGL1, RIN2
MF	cytokine binding	GO:0019955	0.505044	FZD4, IL6ST, LTBP1
MF	extracellular matrix structural constituent	GO:0005201	0.505044	COL5A2, MGP, FBN1
MF	scaffold protein binding	GO:0097110	0.505044	KCNA5, CACNA1G
MF	cytokine receptor activity	GO:0004896	0.505044	GHR, IL1R1, IL6ST
MF	metal ion transmembrane transporter activity	GO:0046873	0.505044	SLC30A3, SLC6A16, DENND5B, KCNJ13, KCNQ5, KCNA5, CACNA1G
MF	voltage-gated cation channel activity	GO:0022843	0.505044	KCNJ13, KCNQ5, KCNA5, CACNA1G
MF	delayed rectifier potassium channel activity	GO:0005251	0.505044	KCNA5, KCNQ5
MF	voltage-gated potassium channel activity	GO:0005249	0.505044	KCNJ13, KCNA5, KCNQ5
MF	carboxypeptidase activity	GO:0004180	0.505044	CPE, NAALAD2
MF	phospholipase activity	GO:0004620	0.505044	PLCL2, PLD1, F2RL2
MF	protein phosphatase inhibitor activity	GO:0004864	0.505044	SH3RF2, PTN
MF	phosphoric diester hydrolase activity	GO:0008081	0.505044	PLCL2, PLD1, F2RL2
MF	lipase activity	GO:0016298	0.505044	PLCL2, PLD1, F2RL2
MF	phosphatase inhibitor activity	GO:0019212	0.505044	SH3RF2, PTN
MF	oxidoreductase activity, acting on paired donors, with incorporation or reduction of molecular oxygen, NAD(P)H as one donor, and incorporation of one atom of oxygen	GO:0016709	0.505044	AKR1C1, CYP1A1
MF	PDZ domain binding	GO:0030165	0.505044	FRZB, FZD4, CXXC4
MF	metalloendopeptidase activity	GO:0004222	0.505044	MMP15, ADAMTS12, ADAMTS6
MF	voltage-gated channel activity	GO:0022832	0.505044	KCNJ13, KCNQ5, KCNA5, CACNA1G
MF	voltage-gated ion channel activity	GO:0005244	0.505044	KCNJ13, KCNQ5, KCNA5, CACNA1G
MF	transcription regulatory region sequence-specific DNA binding	GO:0000976	0.505044	DLX5, PLAGL1, HOXB3, PROX1, TBX18, GLI3
MF	guanyl-nucleotide exchange factor activity	GO:0005085	0.505044	DOCK9, DENND5B, RGL1, RIN2
MF	potassium channel activity	GO:0005267	0.505044	KCNJ13, KCNQ5, KCNA5
MF	SH3 domain binding	GO:0017124	0.505044	CTTNBP2, DNAJC6, ARHGAP6
MF	receptor signaling protein serine/threonine kinase activity	GO:0004702	0.505044	MAP3K13, MAPK4
MF	phosphoric ester hydrolase activity	GO:0042578	0.505044	INPP4B, DNAJC6, PLCL2, ACPP, PLD1, F2RL2
MF	cation channel activity	GO:0005261	0.505044	DENND5B, KCNJ13, KCNQ5, KCNA5, CACNA1G
MF	protein serine/threonine kinase activity	GO:0004674	0.505044	PRKCH, PLK2, PRKD1, MAP3K13, LTBP1, CAMK1G, MAPK4
MF	small GTPase binding	GO:0031267	0.505044	ABCA1, PRKCH, DOCK9, DGKI
MF	transcription corepressor activity	GO:0003714	0.505044	PROX1, YAF2, ZHX1, TBX18
MF	GTPase binding	GO:0051020	0.505044	ABCA1, PRKCH, DOCK9, DGKI
MF	GTPase regulator activity	GO:0030695	0.505044	RGS13, ARHGDIB, ARHGAP6, RIN2, DGKI
MF	RNA polymerase II core promoter proximal region sequence-specific DNA binding transcription factor activity involved in negative regulation of transcription	GO:0001078	0.505044	DACH1, TCF21
MF	potassium ion transmembrane transporter activity	GO:0015079	0.505044	KCNJ13, KCNQ5, KCNA5
MF	steroid hormone receptor binding	GO:0035258	0.505044	TCF21, RERG
MF	protein homodimerization activity	GO:0042803	0.505044	GHR, NTRK2, FZD4, SYT10, IL6ST, ACPP, MAP3K13, TBX18, MAPK4
MF	protein phosphatase regulator activity	GO:0019888	0.505044	SH3RF2, PTN
MF	sequence-specific DNA binding RNA polymerase II transcription factor activity	GO:0000981	0.505044	DACH1, DLX5, PLAGL1, TCF21, PROX1, SOX5
MF	divalent inorganic cation transmembrane transporter activity	GO:0072509	0.505044	SLC30A3, DENND5B, CACNA1G
MF	core promoter sequence-specific DNA binding	GO:0001046	0.505044	HOXB3, PROX1
MF	histone deacetylase binding	GO:0042826	0.505044	TCF21, GLI3
MF	protease binding	GO:0002020	0.505044	CCBE1, IL1R1
MF	phosphatase regulator activity	GO:0019208	0.505044	SH3RF2, PTN
MF	microtubule motor activity	GO:0003777	0.505044	KIF26B, DYNC1I1
MF	steroid binding	GO:0005496	0.505044	ABCA1, AKR1C1
MF	transmembrane receptor protein kinase activity	GO:0019199	0.505044	NTRK2, LTBP1
MF	cholesterol transporter activity	GO:0017127	0.505044	ABCA1
MF	transforming growth factor beta receptor, cytoplasmic mediator activity	GO:0005072	0.505044	SMAD9
MF	outward rectifier potassium channel activity	GO:0015271	0.505044	KCNA5
MF	potassium channel inhibitor activity	GO:0019870	0.505044	KCNA5
MF	protein binding involved in protein folding	GO:0044183	0.505044	CLGN
MF	death receptor activity	GO:0005035	0.505044	TNFRSF19
MF	neurotrophin binding	GO:0043121	0.505044	NTRK2
MF	RNA polymerase II core promoter sequence-specific DNA binding transcription factor activity	GO:0000983	0.505044	DACH1
MF	tumor necrosis factor-activated receptor activity	GO:0005031	0.505044	TNFRSF19
MF	protein phosphatase 1 binding	GO:0008157	0.505044	SH3RF2
MF	metalloenzyme inhibitor activity	GO:0048551	0.505044	SPOCK3
MF	lipase activator activity	GO:0060229	0.505044	ARHGAP6
MF	GABA receptor binding	GO:0050811	0.505044	PLCL2
MF	low-density lipoprotein receptor activity	GO:0005041	0.505044	LRP1B
MF	lipoprotein particle receptor activity	GO:0030228	0.505044	LRP1B
MF	dipeptidyl-peptidase activity	GO:0008239	0.505044	NAALAD2
MF	metalloendopeptidase inhibitor activity	GO:0008191	0.505044	SPOCK3
MF	GDP-dissociation inhibitor activity	GO:0005092	0.505044	ARHGDIB
MF	L-glutamate transmembrane transporter activity	GO:0005313	0.505044	SLC17A8
MF	guanylate cyclase activity	GO:0004383	0.505044	GUCY1B3
MF	ligand-dependent nuclear receptor binding	GO:0016922	0.505044	PROX1
MF	metalloenzyme regulator activity	GO:0010576	0.505044	SPOCK3
MF	ankyrin binding	GO:0030506	0.505044	FLNC
MF	oxidoreductase activity, acting on diphenols and related substances as donors	GO:0016679	0.505044	CYP1A1
MF	alpha-actinin binding	GO:0051393	0.505044	KCNA5
MF	acidic amino acid transmembrane transporter activity	GO:0015172	0.505044	SLC17A8
MF	neurotransmitter:sodium symporter activity	GO:0005328	0.505044	SLC6A16
MF	MAP kinase activity	GO:0004707	0.505044	MAPK4
MF	axon guidance receptor activity	GO:0008046	0.505044	ROBO2
MF	cyclase activity	GO:0009975	0.505044	GUCY1B3
MF	Notch binding	GO:0005112	0.505044	JAG1
MF	histone acetyltransferase binding	GO:0035035	0.505044	GLI3
MF	spectrin binding	GO:0030507	0.505044	DYNC1I1
MF	MAP kinase kinase kinase activity	GO:0004709	0.505044	MAP3K13
MF	transforming growth factor beta binding	GO:0050431	0.505044	LTBP1
MF	arylsulfatase activity	GO:0004065	0.505044	SULF1
MF	zinc ion transmembrane transporter activity	GO:0005385	0.505044	SLC30A3
MF	phospholipase activator activity	GO:0016004	0.505044	ARHGAP6
MF	platelet-derived growth factor receptor binding	GO:0005161	0.505044	IL1R1
MF	Hsp90 protein binding	GO:0051879	0.505044	GUCY1B3
MF	dipeptidase activity	GO:0016805	0.505044	NAALAD2
MF	sterol transporter activity	GO:0015248	0.505044	ABCA1
MF	GTPase inhibitor activity	GO:0005095	0.505044	DGKI
MF	aldo-keto reductase (NADP) activity	GO:0004033	0.505044	AKR1C1
MF	phosphatidylinositol phosphate phosphatase activity	GO:0052866	0.505044	INPP4B
MF	aromatase activity	GO:0070330	0.505044	CYP1A1
MF	protein disulfide isomerase activity	GO:0003756	0.505044	ERP27
MF	neurexin family protein binding	GO:0042043	0.505044	CPE
MF	proline-rich region binding	GO:0070064	0.505044	GHR
MF	alcohol dehydrogenase (NADP+) activity	GO:0008106	0.505044	AKR1C1
MF	intramolecular oxidoreductase activity, transposing S-S bonds	GO:0016864	0.505044	ERP27
MF	acid phosphatase activity	GO:0003993	0.505044	ACPP
MF	transforming growth factor beta-activated receptor activity	GO:0005024	0.505044	LTBP1
MF	phospholipase binding	GO:0043274	0.505044	ARHGAP6
MF	phosphorus-oxygen lyase activity	GO:0016849	0.505044	GUCY1B3
MF	phosphatidylinositol-3-phosphate binding	GO:0032266	0.505044	BBS5
MF	transmembrane receptor protein serine/threonine kinase activity	GO:0004675	0.505044	LTBP1
MF	nucleotidase activity	GO:0008252	0.505044	ACPP
MF	ionotropic glutamate receptor binding	GO:0035255	0.505044	NETO1
MF	sulfuric ester hydrolase activity	GO:0008484	0.505044	SULF1
MF	phosphatidylinositol bisphosphate phosphatase activity	GO:0034593	0.505044	INPP4B
MF	transforming growth factor beta receptor binding	GO:0005160	0.505044	BAMBI
MF	C-acyltransferase activity	GO:0016408	0.505044	SPTLC3
MF	ferrous iron binding	GO:0008198	0.505044	TET2
MF	steroid hydroxylase activity	GO:0008395	0.505044	CYP1A1
MF	transaminase activity	GO:0008483	0.505044	SPTLC3
MF	5'-nucleotidase activity	GO:0008253	0.505044	ACPP
MF	apolipoprotein binding	GO:0034185	0.505044	ABCA1
BP	positive regulation of cell cycle process	GO:0090068	0.505906	EDN1, CYP1A1, KCNA5, PROX1
BP	gland development	GO:0048732	0.505906	HOXB3, ARID5B, TCF21, PROX1
BP	negative regulation of neuron differentiation	GO:0045665	0.505906	JAG1, CNTN4, GLI3
BP	regulation of oxidoreductase activity	GO:0051341	0.505906	EDN1, NOSTRIN
BP	lymphocyte activation involved in immune response	GO:0002285	0.505906	PLCL2, LCP1
BP	regulation of lyase activity	GO:0051339	0.505906	NTRK2, CAP2
BP	ovulation cycle process	GO:0022602	0.505906	ROBO2, FZD4
BP	regulation of cell-matrix adhesion	GO:0001952	0.505906	EMP2, ARHGAP6
BP	axis specification	GO:0009798	0.505906	CXXC4, TBX18
BP	renal system process involved in regulation of systemic arterial blood pressure	GO:0003071	0.505906	EMP2
BP	regulation of anoikis	GO:2000209	0.505906	NTRK2
BP	positive regulation of granulocyte chemotaxis	GO:0071624	0.505906	EDN1
BP	response to cholesterol	GO:0070723	0.505906	ABCA1
BP	regulation of receptor biosynthetic process	GO:0010869	0.505906	EDN1
BP	response to arsenic-containing substance	GO:0046685	0.505906	CYP1A1
BP	renal tubule development	GO:0061326	0.505906	JAG1
BP	thymic T cell selection	GO:0045061	0.505906	GLI3
BP	regulation of membrane repolarization	GO:0060306	0.505906	KCNA5
BP	ventricular septum morphogenesis	GO:0060412	0.505906	PROX1
BP	regulation of centrosome duplication	GO:0010824	0.505906	PLK2
BP	cellular response to osmotic stress	GO:0071470	0.505906	RCSD1
BP	regulation of transcription involved in cell fate commitment	GO:0060850	0.505906	PROX1
BP	protein depolymerization	GO:0051261	0.505906	DNAJC6
BP	acidic amino acid transport	GO:0015800	0.505906	SLC17A8
MF	inorganic cation transmembrane transporter activity	GO:0022890	0.509386	SLC30A3, SLC6A16, DENND5B, KCNJ13, KCNQ5, KCNA5, CACNA1G
MF	oxidoreductase activity, acting on paired donors, with incorporation or reduction of molecular oxygen	GO:0016705	0.509386	AKR1C1, CYP1A1, TET2
MF	RNA polymerase II transcription regulatory region sequence-specific DNA binding transcription factor activity involved in negative regulation of transcription	GO:0001227	0.509386	DACH1, TCF21
MF	alcohol binding	GO:0043178	0.509386	ABCA1, ACPP
MF	neurotransmitter transporter activity	GO:0005326	0.509386	SLC6A16
MF	dicarboxylic acid transmembrane transporter activity	GO:0005310	0.509386	SLC17A8
MF	actinin binding	GO:0042805	0.509386	KCNA5
MF	RNA polymerase II transcription corepressor activity	GO:0001106	0.509386	TBX18
MF	transferase activity, transferring nitrogenous groups	GO:0016769	0.509386	SPTLC3
MF	bitter taste receptor activity	GO:0033038	0.509386	TAS2R10
MF	oxidoreductase activity, acting on paired donors, with incorporation or reduction of molecular oxygen, reduced flavin or flavoprotein as one donor, and incorporation of one atom of oxygen	GO:0016712	0.509386	CYP1A1
MF	oxidoreductase activity, acting on the CH-CH group of donors, NAD or NADP as acceptor	GO:0016628	0.509386	AKR1C1
MF	steroid dehydrogenase activity, acting on the CH-OH group of donors, NAD or NADP as acceptor	GO:0033764	0.509386	AKR1C1
MF	metallocarboxypeptidase activity	GO:0004181	0.509386	CPE
BP	regulation of JNK cascade	GO:0046328	0.509631	EDN1, FZD4, PDCD4
MF	nucleoside-triphosphatase regulator activity	GO:0060589	0.51038	RGS13, ARHGDIB, ARHGAP6, RIN2, DGKI
BP	cellular response to cytokine stimulus	GO:0071345	0.512093	GHR, EDN1, IL1R1, TNFRSF19, ST3GAL6, IL6ST, ADAMTS12
BP	pattern specification process	GO:0007389	0.512093	EDN1, HOXB3, MLLT3, CXXC4, TBX18, GLI3
BP	cellular process involved in reproduction in multicellular organism	GO:0022412	0.512093	ROBO2, PYGO1, DPY19L2, FZD4
BP	regulation of cell-substrate adhesion	GO:0010810	0.512093	FZD4, EMP2, ARHGAP6
BP	positive regulation of GTPase activity	GO:0043547	0.512093	DOCK9, DENND5B, RGS13, ARHGDIB, RGL1, ARHGAP6, RIN2
BP	positive regulation of GTP catabolic process	GO:0033126	0.512093	RGS13, DOCK9, DENND5B, ARHGDIB, RGL1, ARHGAP6, RIN2
BP	negative regulation of neuron death	GO:1901215	0.512093	GHR, NTRK2, CPEB4
BP	potassium ion transport	GO:0006813	0.512093	KCNJ13, KCNQ5, KCNA5
BP	Wnt signaling pathway	GO:0016055	0.512093	PYGO1, FRZB, FZD4, CXXC4
BP	angiogenesis	GO:0001525	0.512093	CCBE1, JAG1, HOXB3, PRKD1
BP	response to hypoxia	GO:0001666	0.512093	EDN1, CYP1A1, SMAD9, KCNA5
BP	xenobiotic metabolic process	GO:0006805	0.512093	AKR1C1, CYP1A1, SULT1C4
BP	negative regulation of cell development	GO:0010721	0.512093	JAG1, FRZB, CNTN4, GLI3
BP	hormone metabolic process	GO:0042445	0.512093	AKR1C1, CYP1A1, CPE
BP	regulation of ion homeostasis	GO:2000021	0.512093	EDN1, SLC30A3, CACNA1G
BP	cell junction assembly	GO:0034329	0.512093	HEG1, FLNC, ARHGAP6
BP	morphogenesis of a branching epithelium	GO:0061138	0.512093	EDN1, TCF21, GLI3
BP	glycosaminoglycan metabolic process	GO:0030203	0.512093	SPOCK3, ST3GAL6, ST3GAL1
BP	positive regulation of protein import into nucleus	GO:0042307	0.512093	BAMBI, GLI3
BP	calcium-mediated signaling	GO:0019722	0.512093	NTRK2, EDN1
BP	multicellular organismal catabolic process	GO:0044243	0.512093	MMP15, COL5A2
BP	cellular polysaccharide metabolic process	GO:0044264	0.512093	GBE1, IL6ST
BP	pyrimidine-containing compound metabolic process	GO:0072527	0.512093	TET2, ACPP
BP	positive regulation of protein localization to nucleus	GO:1900182	0.512093	BAMBI, GLI3
BP	retinoid metabolic process	GO:0001523	0.512093	AKR1C1, CYP1A1
BP	reactive oxygen species metabolic process	GO:0072593	0.512093	EDN1, CYP1A1
BP	monovalent inorganic cation homeostasis	GO:0055067	0.512093	EDN1, KCNA5
BP	amide transport	GO:0042886	0.512093	ABCA1, EDN1
BP	integrin-mediated signaling pathway	GO:0007229	0.512093	NEDD9, PRKD1
BP	collagen metabolic process	GO:0032963	0.512093	MMP15, COL5A2
BP	positive regulation of synaptic transmission	GO:0050806	0.512093	NTRK2, PLK2
BP	liver development	GO:0001889	0.512093	ARID5B, PROX1
BP	regulation of fat cell differentiation	GO:0045598	0.512093	JAG1, FRZB
BP	regulation of Rab GTPase activity	GO:0032313	0.512093	DENND5B, RIN2
BP	positive regulation of Rab GTPase activity	GO:0032851	0.512093	DENND5B, RIN2
BP	dicarboxylic acid metabolic process	GO:0043648	0.512093	GHR, ADHFE1
BP	feeding behavior	GO:0007631	0.512093	NTRK2, DACH1
BP	central nervous system neuron differentiation	GO:0021953	0.512093	PROX1, SOX5
BP	polysaccharide metabolic process	GO:0005976	0.512093	GBE1, IL6ST
BP	icosanoid metabolic process	GO:0006690	0.512093	EDN1, CYP1A1
BP	diterpenoid metabolic process	GO:0016101	0.512093	AKR1C1, CYP1A1
BP	fatty acid derivative metabolic process	GO:1901568	0.512093	EDN1, CYP1A1
BP	regulation of neutrophil migration	GO:1902622	0.512093	EDN1
BP	positive regulation of cytokine-mediated signaling pathway	GO:0001961	0.512093	EDN1
BP	regulation of astrocyte differentiation	GO:0048710	0.512093	IL6ST
BP	response to sterol	GO:0036314	0.512093	ABCA1
BP	positive regulation of response to cytokine stimulus	GO:0060760	0.512093	EDN1
BP	response to iron ion	GO:0010039	0.512093	CYP1A1
BP	heart valve morphogenesis	GO:0003179	0.512093	JAG1
BP	positive regulation of heart growth	GO:0060421	0.512093	PROX1
BP	pancreas development	GO:0031016	0.512093	PROX1
BP	positive regulation of blood vessel endothelial cell migration	GO:0043536	0.512093	PRKD1
BP	cell-substrate adherens junction assembly	GO:0007045	0.512093	ARHGAP6
BP	myofibril assembly	GO:0030239	0.512093	PROX1
BP	regulation of histone deacetylation	GO:0031063	0.512093	PRKD1
BP	pigment cell differentiation	GO:0050931	0.512093	GLI3
BP	melanocyte differentiation	GO:0030318	0.512093	GLI3
BP	focal adhesion assembly	GO:0048041	0.512093	ARHGAP6
BP	regulation of neutrophil chemotaxis	GO:0090022	0.512093	EDN1
BP	response to ischemia	GO:0002931	0.512093	CPEB4
BP	regulation of systemic arterial blood pressure by hormone	GO:0001990	0.512093	EDN1
BP	regulation of systemic arterial blood pressure mediated by a chemical signal	GO:0003044	0.512093	EDN1
BP	ionotropic glutamate receptor signaling pathway	GO:0035235	0.512093	CPEB4
BP	regulation of excretion	GO:0044062	0.512093	EDN1
BP	cardiac septum development	GO:0003279	0.512093	HEG1
BP	positive regulation of natural killer cell activation	GO:0032816	0.512093	LYST
BP	cell surface receptor signaling pathway involved in heart development	GO:0061311	0.512093	JAG1
BP	regulation of androgen receptor signaling pathway	GO:0060765	0.512093	TCF21
BP	negative regulation of muscle cell apoptotic process	GO:0010656	0.512093	EDN1
BP	nephron epithelium development	GO:0072009	0.512093	JAG1
BP	apoptotic process involved in development	GO:1902742	0.512093	ROBO2
BP	regulation of renal sodium excretion	GO:0035813	0.512093	EDN1
BP	JAK-STAT cascade involved in growth hormone signaling pathway	GO:0060397	0.512093	GHR
BP	response to morphine	GO:0043278	0.512093	GHR
BP	cholesterol efflux	GO:0033344	0.512093	ABCA1
BP	cGMP metabolic process	GO:0046068	0.512093	GUCY1B3
BP	positive regulation of smooth muscle contraction	GO:0045987	0.512093	EDN1
BP	cartilage condensation	GO:0001502	0.512093	MGP
BP	cellular response to vascular endothelial growth factor stimulus	GO:0035924	0.512093	PRKD1
BP	neural tube development	GO:0021915	0.512093	PROX1
BP	regulation of response to reactive oxygen species	GO:1901031	0.512093	SESN3
BP	pigment granule organization	GO:0048753	0.512093	LYST
BP	proximal/distal pattern formation	GO:0009954	0.512093	GLI3
BP	endocrine process	GO:0050886	0.512093	EDN1
BP	bile acid and bile salt transport	GO:0015721	0.512093	AKR1C1
BP	negative regulation of cell-matrix adhesion	GO:0001953	0.512093	ARHGAP6
BP	response to testosterone	GO:0033574	0.512093	EDN1
BP	phosphatidylinositol 3-kinase signaling	GO:0014065	0.512093	EDN1
BP	hyperosmotic response	GO:0006972	0.512093	RCSD1
BP	regulation of catenin import into nucleus	GO:0035412	0.512093	BAMBI
BP	negative regulation of steroid metabolic process	GO:0045939	0.512093	PROX1
BP	gamma-aminobutyric acid signaling pathway	GO:0007214	0.512093	PLCL2
BP	regulation of centrosome cycle	GO:0046605	0.512093	PLK2
BP	adrenal gland development	GO:0030325	0.512093	ARID5B
BP	membrane hyperpolarization	GO:0060081	0.512093	KCNA5
BP	leukocyte apoptotic process	GO:0071887	0.512093	GLI3
BP	negative regulation of osteoclast differentiation	GO:0045671	0.512093	INPP4B
BP	Notch receptor processing	GO:0007220	0.512093	JAG1
BP	sex determination	GO:0007530	0.512093	TCF21
BP	syncytium formation	GO:0006949	0.512093	TANC1
BP	positive regulation of Notch signaling pathway	GO:0045747	0.512093	JAG1
BP	positive regulation of smoothened signaling pathway	GO:0045880	0.512093	PRRX1
BP	negative regulation of steroid biosynthetic process	GO:0010894	0.512093	PROX1
BP	melanosome localization	GO:0032400	0.512093	BBS5
BP	peptidyl-glutamic acid modification	GO:0018200	0.512093	PROS1
BP	sprouting angiogenesis	GO:0002040	0.512093	CCBE1
BP	melanosome organization	GO:0032438	0.512093	LYST
BP	prostanoid metabolic process	GO:0006692	0.512093	EDN1
BP	regulation of keratinocyte differentiation	GO:0045616	0.512093	PRKCH
BP	establishment of melanosome localization	GO:0032401	0.512093	BBS5
BP	pigment granule transport	GO:0051904	0.512093	BBS5
BP	negative regulation of Notch signaling pathway	GO:0045746	0.512093	DLK1
BP	establishment of pigment granule localization	GO:0051905	0.512093	BBS5
BP	regulation of keratinocyte proliferation	GO:0010837	0.512093	PRKD1
BP	cell aggregation	GO:0098743	0.512093	MGP
BP	prostaglandin metabolic process	GO:0006693	0.512093	EDN1
BP	heparan sulfate proteoglycan metabolic process	GO:0030201	0.512093	SULF1
BP	skeletal muscle contraction	GO:0003009	0.512093	RCSD1
BP	retinoic acid metabolic process	GO:0042573	0.512093	CYP1A1
BP	actin filament polymerization	GO:0030041	0.512093	ARHGAP6
BP	cranial nerve development	GO:0021545	0.512093	SLITRK6
BP	isoprenoid biosynthetic process	GO:0008299	0.512093	CYP1A1
BP	branched-chain amino acid metabolic process	GO:0009081	0.512093	GHR
BP	melanosome transport	GO:0032402	0.512093	BBS5
BP	C21-steroid hormone metabolic process	GO:0008207	0.512093	AKR1C1
BP	regulation of heart rate by cardiac conduction	GO:0086091	0.512093	KCNA5
BP	histone H3-K4 methylation	GO:0051568	0.512093	TET2
MF	enzyme inhibitor activity	GO:0004857	0.512153	SH3RF2, PROS1, SPOCK3, PTN, DGKI
MF	microtubule binding	GO:0008017	0.512153	KIF26B, MAP1A, DYNC1I1
MF	protein phosphatase binding	GO:0019903	0.512153	GHR, SH3RF2
MF	bHLH transcription factor binding	GO:0043425	0.512153	TCF21
MF	RNA polymerase II repressing transcription factor binding	GO:0001103	0.512153	BBS5
MF	transition metal ion transmembrane transporter activity	GO:0046915	0.512153	SLC30A3
MF	neuropeptide receptor binding	GO:0071855	0.512153	EDN1
MF	calmodulin-dependent protein kinase activity	GO:0004683	0.512153	CAMK1G
BP	stress-activated MAPK cascade	GO:0051403	0.512322	TNFRSF19, MAP3K13
BP	multicellular organismal macromolecule metabolic process	GO:0044259	0.512322	MMP15, COL5A2
BP	lipid biosynthetic process	GO:0008610	0.512454	INPP4B, EDN1, SPTLC3, ST8SIA1, CYP1A1, PRKD1, PLD1
BP	behavior	GO:0007610	0.513832	NTRK2, TANC1, DACH1, NETO1, PLK2, SLITRK6, PTN
BP	regulation of behavior	GO:0050795	0.513832	ROBO2, EDN1, PRKD1
BP	response to estrogen	GO:0043627	0.513832	GHR, MMP15, GLI3
BP	cellular response to transforming growth factor beta stimulus	GO:0071560	0.513832	BAMBI, SMAD9, SOX5
BP	response to transforming growth factor beta	GO:0071559	0.513832	BAMBI, SMAD9, SOX5
BP	positive regulation of chemotaxis	GO:0050921	0.513832	EDN1, PRKD1
BP	stress-activated protein kinase signaling cascade	GO:0031098	0.513832	TNFRSF19, MAP3K13
BP	adaptive immune response	GO:0002250	0.513832	JAG1, LYST
BP	positive regulation of epidermis development	GO:0045684	0.513832	PRKCH
BP	regulation of odontogenesis	GO:0042481	0.513832	EDN1
BP	positive regulation of epithelial to mesenchymal transition	GO:0010718	0.513832	BAMBI
BP	positive regulation of glial cell differentiation	GO:0045687	0.513832	IL6ST
BP	negative regulation of fibroblast proliferation	GO:0048147	0.513832	DACH1
BP	response to isoquinoline alkaloid	GO:0014072	0.513832	GHR
BP	regulation of triglyceride metabolic process	GO:0090207	0.513832	FITM2
BP	positive regulation of acute inflammatory response	GO:0002675	0.513832	IL6ST
BP	positive regulation of heart contraction	GO:0045823	0.513832	EDN1
BP	positive regulation of membrane potential	GO:0045838	0.513832	NETO1
BP	leukocyte mediated cytotoxicity	GO:0001909	0.513832	LYST
BP	cardiac conduction	GO:0061337	0.513832	KCNA5
BP	zinc ion transport	GO:0006829	0.513832	SLC30A3
BP	endodermal cell differentiation	GO:0035987	0.513832	MMP15
BP	negative regulation of T cell differentiation	GO:0045581	0.513832	GLI3
BP	pigment granule localization	GO:0051875	0.513832	BBS5
BP	cell differentiation in hindbrain	GO:0021533	0.513832	PROX1
BP	secretion by cell	GO:0032940	0.518353	ABCA1, NTRK2, EDN1, FZD4, PROS1, LYST
BP	regulation of inflammatory response	GO:0050727	0.518353	IL1R1, PROS1, IL6ST, ADAMTS12
BP	positive regulation of I-kappaB kinase/NF-kappaB signaling	GO:0043123	0.518353	PLK2, TNFRSF19, PRKD1
BP	establishment of organelle localization	GO:0051656	0.518353	KIFAP3, BBS5, DYNC1I1
BP	positive regulation of binding	GO:0051099	0.518353	BAMBI, PLCL2
BP	glycolipid metabolic process	GO:0006664	0.518353	ST8SIA1, ST3GAL6
BP	antigen processing and presentation of exogenous peptide antigen via MHC class II	GO:0019886	0.518353	KIFAP3, DYNC1I1
BP	T cell selection	GO:0045058	0.518353	GLI3
BP	regulation of myoblast differentiation	GO:0045661	0.518353	BOC
BP	regulation of long-term neuronal synaptic plasticity	GO:0048169	0.518353	NETO1
BP	negative regulation of chemotaxis	GO:0050922	0.518353	ROBO2
BP	negative regulation of endothelial cell proliferation	GO:0001937	0.518353	SULF1
BP	response to gonadotropin	GO:0034698	0.518353	PAPPA
BP	neurotransmitter metabolic process	GO:0042133	0.518353	NAALAD2
BP	regulation of complement activation	GO:0030449	0.518353	PROS1
BP	regulation of stress-activated protein kinase signaling cascade	GO:0070302	0.519709	EDN1, FZD4, PDCD4
BP	regulation of stress-activated MAPK cascade	GO:0032872	0.519709	EDN1, FZD4, PDCD4
BP	protein autophosphorylation	GO:0046777	0.519709	NTRK2, PRKD1, MAP3K13
BP	morphogenesis of a branching structure	GO:0001763	0.519709	EDN1, TCF21, GLI3
BP	aminoglycan metabolic process	GO:0006022	0.519709	SPOCK3, ST3GAL6, ST3GAL1
BP	positive regulation of nucleocytoplasmic transport	GO:0046824	0.519709	BAMBI, GLI3
BP	cellular hormone metabolic process	GO:0034754	0.519709	AKR1C1, CYP1A1
BP	microtubule-based transport	GO:0010970	0.519709	KIFAP3, DYNC1I1
BP	antigen processing and presentation of peptide antigen via MHC class II	GO:0002495	0.519709	KIFAP3, DYNC1I1
BP	regulation of cytokine-mediated signaling pathway	GO:0001959	0.519709	EDN1, IL6ST
BP	hemopoiesis	GO:0030097	0.519709	JAG1, HOXB3
BP	regulation of neuroblast proliferation	GO:1902692	0.519709	GLI3
BP	response to fluid shear stress	GO:0034405	0.519709	ABCA1
BP	long-term memory	GO:0007616	0.519709	NTRK2
BP	regulation of vascular endothelial growth factor receptor signaling pathway	GO:0030947	0.519709	FZD4
BP	negative regulation of smoothened signaling pathway	GO:0045879	0.519709	GLI3
BP	cardiac muscle tissue development	GO:0048738	0.519709	TBX18
BP	glucan biosynthetic process	GO:0009250	0.519709	GBE1
BP	positive regulation of BMP signaling pathway	GO:0030513	0.519709	SULF1
BP	glycogen biosynthetic process	GO:0005978	0.519709	GBE1
BP	triglyceride homeostasis	GO:0070328	0.519709	FITM2
BP	acylglycerol homeostasis	GO:0055090	0.519709	FITM2
BP	peripheral nervous system development	GO:0007422	0.519709	PMP22
MF	estrogen receptor binding	GO:0030331	0.521315	RERG
MF	steroid dehydrogenase activity	GO:0016229	0.521315	AKR1C1
BP	regulation of actin filament-based process	GO:0032970	0.52285	EDN1, FRMD6, PROX1, ARHGAP6
BP	regulation of small GTPase mediated signal transduction	GO:0051056	0.52285	ABCA1, ARHGDIB, ARHGAP6, DGKI
BP	positive regulation of protein serine/threonine kinase activity	GO:0071902	0.52285	GHR, EDN1, FZD4, PROX1
BP	regulation of Rho GTPase activity	GO:0032319	0.52285	NTRK2, DOCK9, ARHGAP6
BP	neuron projection morphogenesis	GO:0048812	0.52285	FRZB, SLITRK6, CNTN4
BP	response to mechanical stimulus	GO:0009612	0.52285	NTRK2, DENND5B, SLITRK6
BP	hematopoietic or lymphoid organ development	GO:0048534	0.52285	JAG1, HOXB3, TCF21
BP	peptidyl-serine modification	GO:0018209	0.52285	SPOCK3, PRKD1
BP	antigen processing and presentation of peptide or polysaccharide antigen via MHC class II	GO:0002504	0.52285	KIFAP3, DYNC1I1
BP	terpenoid metabolic process	GO:0006721	0.52285	AKR1C1, CYP1A1
BP	odontogenesis	GO:0042476	0.52285	ODAM, GLI3
BP	cellular response to nutrient levels	GO:0031669	0.52285	KIAA1324, CPEB4
BP	regulation of peptidyl-serine phosphorylation	GO:0033135	0.52285	PLCL2, PRKD1
BP	glycosaminoglycan biosynthetic process	GO:0006024	0.52285	ST3GAL6, ST3GAL1
BP	neurotransmitter transport	GO:0006836	0.52285	SLC6A16, SLC17A8
BP	embryonic hindlimb morphogenesis	GO:0035116	0.52285	AFF3
BP	regulation of granulocyte chemotaxis	GO:0071622	0.52285	EDN1
BP	regulation of fibroblast growth factor receptor signaling pathway	GO:0040036	0.52285	SULF1
BP	regulation of organ formation	GO:0003156	0.52285	SULF1
BP	positive regulation of Ras protein signal transduction	GO:0046579	0.52285	DGKI
BP	cytokine secretion	GO:0050663	0.52285	ABCA1
BP	regulation of systemic arterial blood pressure	GO:0003073	0.52285	EDN1
BP	regulation of cell cycle checkpoint	GO:1901976	0.52285	PROX1
BP	regulation of natural killer cell activation	GO:0032814	0.52285	LYST
BP	vasoconstriction	GO:0042310	0.52285	EDN1
BP	embryonic cranial skeleton morphogenesis	GO:0048701	0.52285	PRRX1
BP	cardiac muscle cell action potential involved in contraction	GO:0086002	0.52285	KCNA5
BP	cardiac muscle cell action potential	GO:0086001	0.52285	KCNA5
BP	adipose tissue development	GO:0060612	0.52285	ARID5B
BP	tumor necrosis factor-mediated signaling pathway	GO:0033209	0.52285	TNFRSF19
BP	cerebral cortex cell migration	GO:0021795	0.52285	GLI3
BP	morphogenesis of embryonic epithelium	GO:0016331	0.52285	TBX18
BP	smooth muscle cell differentiation	GO:0051145	0.52285	TBX18
BP	B cell activation involved in immune response	GO:0002312	0.52285	PLCL2
BP	non-canonical Wnt signaling pathway	GO:0035567	0.52285	FZD4
BP	cellular response to heat	GO:0034605	0.52285	ST8SIA1
BP	nitric oxide metabolic process	GO:0046209	0.52285	NOSTRIN
BP	replacement ossification	GO:0036075	0.52285	DLX5
BP	endochondral ossification	GO:0001958	0.52285	DLX5
BP	platelet-derived growth factor receptor signaling pathway	GO:0048008	0.52285	ARID5B
BP	regulation of macroautophagy	GO:0016241	0.52285	KIAA1324
BP	quinone metabolic process	GO:1901661	0.52285	AKR1C1
BP	regulation of membrane lipid distribution	GO:0097035	0.52285	ABCA1
BP	peptidyl-lysine methylation	GO:0018022	0.52285	TET2
BP	regulation of protein activation cascade	GO:2000257	0.52285	PROS1
CC	postsynaptic density	GO:0014069	0.523582	NTRK2, NETO1, CPEB4
CC	cell-cell junction	GO:0005911	0.523582	FRMD6, PRKCH, FZD4, HEG1, KCNA5, PRKD1
CC	late endosome	GO:0005770	0.523582	SLC30A3, KIAA1324, ACPP
CC	external side of plasma membrane	GO:0009897	0.523582	ABCA1, HEG1, IL6ST, DLK1
CC	cytoplasmic vesicle part	GO:0044433	0.523582	SLC30A3, FZD4, PROS1, NOSTRIN, CPE, SLC17A8
CC	actin cytoskeleton	GO:0015629	0.523582	SVIL, LCP1, PPP1R12B, ARHGAP6
CC	neuronal cell body	GO:0043025	0.523582	GHR, NTRK2, TANC1, BOC, IL6ST
CC	filopodium	GO:0030175	0.523582	LCP1, ACPP
CC	membrane raft	GO:0045121	0.523582	ABCA1, RFTN1, KCNA5, SULF1
CC	kinesin complex	GO:0005871	0.523582	KIF26B, KIFAP3
CC	spindle pole	GO:0000922	0.523582	NEDD9, DYNC1I1
CC	BBSome	GO:0034464	0.523582	BBS5
CC	IkappaB kinase complex	GO:0008385	0.523582	MAP3K13
CC	fibrillar collagen trimer	GO:0005583	0.523582	COL5A2
CC	axolemma	GO:0030673	0.523582	ROBO2
CC	phagocytic cup	GO:0001891	0.523582	LCP1
CC	axonal growth cone	GO:0044295	0.523582	BOC
CC	apical junction complex	GO:0043296	0.523582	FRMD6
CC	microfibril	GO:0001527	0.523582	FBN1
CC	guanyl-nucleotide exchange factor complex	GO:0032045	0.523582	DGKI
CC	palmitoyltransferase complex	GO:0002178	0.523582	SPTLC3
BP	regulation of nucleocytoplasmic transport	GO:0046822	0.525847	INPP4B, BAMBI, GLI3
BP	establishment or maintenance of cell polarity	GO:0007163	0.525847	KIF26B, CAP2
BP	response to estradiol	GO:0032355	0.525847	GHR, MMP15
BP	leukocyte chemotaxis	GO:0030595	0.525847	EDN1, LYST
BP	aminoglycan biosynthetic process	GO:0006023	0.525847	ST3GAL6, ST3GAL1
BP	liposaccharide metabolic process	GO:1903509	0.525847	ST8SIA1, ST3GAL6
BP	unsaturated fatty acid metabolic process	GO:0033559	0.525847	EDN1, CYP1A1
BP	positive regulation of angiogenesis	GO:0045766	0.526086	CCBE1, PRKD1
BP	regulation of response to cytokine stimulus	GO:0060759	0.526086	EDN1, IL6ST
BP	adherens junction assembly	GO:0034333	0.526086	ARHGAP6
BP	positive regulation of muscle contraction	GO:0045933	0.526086	EDN1
BP	regulation of gastrulation	GO:0010470	0.526086	COL5A2
BP	plasma lipoprotein particle organization	GO:0071827	0.526086	ABCA1
BP	regulation of protein deacetylation	GO:0090311	0.526086	PRKD1
BP	regulation of Rho protein signal transduction	GO:0035023	0.526086	ABCA1
BP	peptide cross-linking	GO:0018149	0.526086	SPOCK3
BP	mitotic spindle organization	GO:0007052	0.526086	PLK2
BP	phosphatidic acid biosynthetic process	GO:0006654	0.526086	PLD1
BP	phosphatidic acid metabolic process	GO:0046473	0.526086	PLD1
MF	glutamate receptor binding	GO:0035254	0.526806	NETO1
MF	kinesin binding	GO:0019894	0.526806	KIFAP3
MF	demethylase activity	GO:0032451	0.526806	CYP1A1
MF	monooxygenase activity	GO:0004497	0.529722	AKR1C1, CYP1A1
BP	microtubule-based process	GO:0007017	0.530705	KIF26B, PLK2, MAP1A, KIFAP3, LYST, DYNC1I1
BP	autophagy	GO:0006914	0.530705	KIAA1324, ATG4A
BP	organic hydroxy compound transport	GO:0015850	0.530705	ABCA1, AKR1C1
BP	sensory organ development	GO:0007423	0.530705	CYP1A1, GLI3
BP	positive regulation of nitric oxide biosynthetic process	GO:0045429	0.530705	EDN1
BP	negative regulation of cytokine-mediated signaling pathway	GO:0001960	0.530705	IL6ST
BP	negative regulation of cAMP biosynthetic process	GO:0030818	0.530705	EDN1
BP	neuroepithelial cell differentiation	GO:0060563	0.530705	GLI3
BP	superoxide metabolic process	GO:0006801	0.530705	EDN1
BP	regulation of synaptic transmission, GABAergic	GO:0032228	0.530705	PLCL2
BP	regulation of cell size	GO:0008361	0.530705	EDN1
BP	negative regulation of JNK cascade	GO:0046329	0.530705	PDCD4
BP	negative regulation of intracellular steroid hormone receptor signaling pathway	GO:0033144	0.530705	TCF21
BP	midbrain development	GO:0030901	0.530705	SMAD9
BP	calcium ion import	GO:0070509	0.530705	CACNA1G
BP	eye photoreceptor cell development	GO:0042462	0.530705	NTRK2
BP	fat-soluble vitamin metabolic process	GO:0006775	0.530705	CYP1A1
MF	GTPase activator activity	GO:0005096	0.533578	RGS13, ARHGDIB, ARHGAP6, RIN2
MF	hydrolase activity, hydrolyzing O-glycosyl compounds	GO:0004553	0.533578	AMY2B, GBE1
MF	quaternary ammonium group binding	GO:0050997	0.533578	ACPP
MF	SH2 domain binding	GO:0042169	0.533578	GHR
MF	ephrin receptor binding	GO:0046875	0.533578	NTRK2
MF	taste receptor activity	GO:0008527	0.533578	TAS2R10
BP	regulation of membrane potential	GO:0042391	0.533698	EDN1, NETO1, KCNA5, CACNA1G
BP	cytoskeleton-dependent intracellular transport	GO:0030705	0.536276	KIFAP3, DYNC1I1
BP	B cell receptor signaling pathway	GO:0050853	0.537376	RFTN1
BP	negative regulation of cyclic nucleotide biosynthetic process	GO:0030803	0.537376	EDN1
BP	cardiac cell development	GO:0055006	0.537376	JAG1
BP	protein-lipid complex subunit organization	GO:0071825	0.537376	ABCA1
BP	spleen development	GO:0048536	0.537376	TCF21
BP	positive regulation of autophagy	GO:0010508	0.537376	KIAA1324
BP	hydrogen peroxide metabolic process	GO:0042743	0.537376	CYP1A1
BP	cyclic purine nucleotide metabolic process	GO:0052652	0.537376	GUCY1B3
BP	peptide hormone processing	GO:0016486	0.537376	CPE
BP	extracellular matrix organization	GO:0030198	0.541528	MMP15, COL5A2, SULF1, LTBP1, FBN1
BP	response to alcohol	GO:0097305	0.541528	GHR, ABCA1, EDN1, MMP15
BP	extracellular structure organization	GO:0043062	0.541528	MMP15, COL5A2, SULF1, LTBP1, FBN1
BP	regulation of MAP kinase activity	GO:0043405	0.541528	GHR, EDN1, FZD4, PDCD4
BP	microtubule-based movement	GO:0007018	0.541528	KIF26B, KIFAP3, DYNC1I1
BP	cell junction organization	GO:0034330	0.541528	HEG1, FLNC, ARHGAP6
BP	cell-cell adhesion via plasma-membrane adhesion molecules	GO:0098742	0.541528	ROBO2, CLSTN2, FREM2
BP	positive regulation of behavior	GO:0048520	0.541528	EDN1, PRKD1
BP	response to starvation	GO:0042594	0.541528	KIAA1324, CPEB4
BP	positive regulation of JNK cascade	GO:0046330	0.541528	EDN1, FZD4
BP	maintenance of protein location	GO:0045185	0.541528	LTBP1, FBN1
BP	central nervous system development	GO:0007417	0.541528	ROBO2, CNTN6
BP	stem cell maintenance	GO:0019827	0.541528	JAG1, PROX1
BP	regulation of Ras protein signal transduction	GO:0046578	0.541528	ABCA1, DGKI
BP	regulation of epithelial cell differentiation	GO:0030856	0.541528	PRKCH, FRZB
BP	negative regulation of purine nucleotide biosynthetic process	GO:1900372	0.541528	EDN1
BP	positive regulation of alpha-beta T cell differentiation	GO:0046638	0.541528	GLI3
BP	negative regulation of nucleotide biosynthetic process	GO:0030809	0.541528	EDN1
BP	regulation of skeletal muscle fiber development	GO:0048742	0.541528	BOC
BP	regulation of sterol transport	GO:0032371	0.541528	ABCA1
BP	patterning of blood vessels	GO:0001569	0.541528	EDN1
BP	T cell differentiation in thymus	GO:0033077	0.541528	GLI3
BP	negative regulation of signal transduction in absence of ligand	GO:1901099	0.541528	KIAA1324
BP	embryonic axis specification	GO:0000578	0.541528	CXXC4
BP	negative regulation of epithelial cell differentiation	GO:0030857	0.541528	FRZB
BP	regulation of cholesterol transport	GO:0032374	0.541528	ABCA1
BP	positive regulation of small GTPase mediated signal transduction	GO:0051057	0.541528	DGKI
BP	positive regulation of multicellular organism growth	GO:0040018	0.541528	GHR
BP	negative regulation of extrinsic apoptotic signaling pathway in absence of ligand	GO:2001240	0.541528	KIAA1324
BP	regulation of membrane depolarization	GO:0003254	0.541528	CACNA1G
BP	neuromuscular junction development	GO:0007528	0.541528	NTRK2
BP	negative regulation of reproductive process	GO:2000242	0.541528	SULF1
BP	skin development	GO:0043588	0.541528	COL5A2
BP	phosphatidylglycerol metabolic process	GO:0046471	0.541528	PLD1
BP	cyclic nucleotide biosynthetic process	GO:0009190	0.541528	GUCY1B3
BP	photoreceptor cell development	GO:0042461	0.541528	NTRK2
BP	pyrimidine-containing compound catabolic process	GO:0072529	0.541528	TET2
BP	ribonucleoside bisphosphate metabolic process	GO:0033875	0.541528	SULT1C4
BP	purine nucleoside bisphosphate metabolic process	GO:0034032	0.541528	SULT1C4
BP	nerve development	GO:0021675	0.541528	SLITRK6
BP	nucleoside bisphosphate metabolic process	GO:0033865	0.541528	SULT1C4
BP	drug metabolic process	GO:0017144	0.541528	CYP1A1
BP	positive regulation of cell cycle	GO:0045787	0.543657	EDN1, CYP1A1, KCNA5, PROX1
BP	negative regulation of neurogenesis	GO:0050768	0.543657	JAG1, CNTN4, GLI3
BP	cell-cell adhesion	GO:0098609	0.543657	ROBO2, CLSTN2, FREM2
BP	lipid transport	GO:0006869	0.543657	ABCA1, FZD4, AKR1C1
BP	response to retinoic acid	GO:0032526	0.543657	ABCA1, FZD4
BP	synapse organization	GO:0050808	0.543657	NTRK2, SLITRK6
BP	response to alkaloid	GO:0043279	0.543657	GHR, EDN1
BP	blood vessel remodeling	GO:0001974	0.543657	JAG1
BP	negative regulation of response to cytokine stimulus	GO:0060761	0.543657	IL6ST
BP	negative regulation of endocytosis	GO:0045806	0.543657	PRKD1
BP	positive regulation of organ growth	GO:0046622	0.543657	PROX1
BP	negative regulation of cAMP metabolic process	GO:0030815	0.543657	EDN1
BP	regulation of cell-substrate junction assembly	GO:0090109	0.543657	ARHGAP6
BP	B cell proliferation	GO:0042100	0.543657	PLCL2
BP	regulation of focal adhesion assembly	GO:0051893	0.543657	ARHGAP6
BP	negative regulation of lymphocyte differentiation	GO:0045620	0.543657	GLI3
BP	negative regulation of stress-activated MAPK cascade	GO:0032873	0.543657	PDCD4
BP	negative regulation of stress-activated protein kinase signaling cascade	GO:0070303	0.543657	PDCD4
BP	binding of sperm to zona pellucida	GO:0007339	0.543657	CLGN
BP	detection of chemical stimulus involved in sensory perception of bitter taste	GO:0001580	0.543657	TAS2R10
MF	enzyme activator activity	GO:0008047	0.544539	MMP15, RGS13, ARHGDIB, PPP1R12B, ARHGAP6, RIN2
BP	positive regulation of cell migration	GO:0030335	0.545715	CCBE1, EDN1, PRKD1, PROX1
BP	muscle contraction	GO:0006936	0.545715	EDN1, RCSD1, SULF1
BP	positive regulation of cell projection organization	GO:0031346	0.545715	ROBO2, NTRK2, PRKD1
BP	gonad development	GO:0008406	0.545715	FRZB, ARID5B
BP	regulation of exocytosis	GO:0017157	0.545715	SYT10, CACNA1G
BP	cell activation involved in immune response	GO:0002263	0.545715	PLCL2, LCP1
BP	leukocyte activation involved in immune response	GO:0002366	0.545715	PLCL2, LCP1
BP	negative regulation of cyclic nucleotide metabolic process	GO:0030800	0.545715	EDN1
BP	anterior/posterior axis specification	GO:0009948	0.545715	TBX18
BP	regulation of adherens junction organization	GO:1903391	0.545715	ARHGAP6
BP	substrate adhesion-dependent cell spreading	GO:0034446	0.545715	FZD4
BP	regulation of epidermal cell differentiation	GO:0045604	0.545715	PRKCH
BP	pigmentation	GO:0043473	0.545715	LYST
BP	regulation of nitric-oxide synthase activity	GO:0050999	0.545715	NOSTRIN
BP	response to steroid hormone	GO:0048545	0.546794	GHR, EDN1, MMP15, PAPPA, GLI3
BP	positive regulation of MAP kinase activity	GO:0043406	0.546794	GHR, EDN1, FZD4
BP	regulation of lipid biosynthetic process	GO:0046890	0.546794	FITM2, PROX1
BP	regulation of muscle contraction	GO:0006937	0.546794	EDN1, PPP1R12B
BP	regulation of axonogenesis	GO:0050770	0.546794	ROBO2, NTRK2
BP	isoprenoid metabolic process	GO:0006720	0.546794	AKR1C1, CYP1A1
BP	response to nicotine	GO:0035094	0.546794	EDN1
BP	hindlimb morphogenesis	GO:0035137	0.546794	AFF3
BP	lung alveolus development	GO:0048286	0.546794	TCF21
BP	negative regulation of stem cell differentiation	GO:2000737	0.546794	JAG1
BP	regulation of muscle cell apoptotic process	GO:0010660	0.546794	EDN1
BP	ventricular cardiac muscle tissue morphogenesis	GO:0055010	0.546794	PROX1
BP	positive regulation of oxidoreductase activity	GO:0051353	0.546794	EDN1
BP	epithelial cell morphogenesis	GO:0003382	0.546794	HEG1
BP	negative regulation of lipid biosynthetic process	GO:0051055	0.546794	PROX1
BP	hair follicle development	GO:0001942	0.546794	TNFRSF19
BP	amino sugar metabolic process	GO:0006040	0.546794	ST3GAL1
BP	positive regulation of fat cell differentiation	GO:0045600	0.546794	FRZB
BP	porphyrin-containing compound metabolic process	GO:0006778	0.546794	CYP1A1
BP	membrane depolarization during action potential	GO:0086010	0.546794	CACNA1G
MF	RNA polymerase II transcription factor binding transcription factor activity involved in negative regulation of transcription	GO:0001191	0.551893	TBX18
MF	peptide hormone binding	GO:0017046	0.551893	GHR
MF	calcium channel activity	GO:0005262	0.552604	DENND5B, CACNA1G
MF	ion channel inhibitor activity	GO:0008200	0.552604	KCNA5
MF	cholesterol binding	GO:0015485	0.552604	ABCA1
MF	E-box binding	GO:0070888	0.552604	TCF21
BP	ossification	GO:0001503	0.553961	DLX5, MGP
BP	negative regulation of fat cell differentiation	GO:0045599	0.553961	JAG1
BP	positive regulation of cell-matrix adhesion	GO:0001954	0.553961	EMP2
BP	hippocampus development	GO:0021766	0.553961	GLI3
BP	bone mineralization	GO:0030282	0.553961	PTN
BP	detection of mechanical stimulus	GO:0050982	0.553961	DENND5B
BP	termination of G-protein coupled receptor signaling pathway	GO:0038032	0.553961	RGS13
BP	bile acid metabolic process	GO:0008206	0.553961	AKR1C1
BP	positive regulation of cell motility	GO:2000147	0.554539	CCBE1, EDN1, PRKD1, PROX1
MF	Ras GTPase binding	GO:0017016	0.556515	PRKCH, DOCK9, DGKI
MF	channel inhibitor activity	GO:0016248	0.556515	KCNA5
MF	palmitoyltransferase activity	GO:0016409	0.556515	SPTLC3
MF	small GTPase regulator activity	GO:0005083	0.556607	ARHGDIB, ARHGAP6, RIN2
MF	exopeptidase activity	GO:0008238	0.556607	CPE, NAALAD2
MF	core promoter binding	GO:0001047	0.556607	HOXB3, PROX1
MF	frizzled binding	GO:0005109	0.556607	BAMBI
MF	RNA polymerase II regulatory region sequence-specific DNA binding	GO:0000977	0.558994	DLX5, PLAGL1, HOXB3, GLI3
BP	positive regulation of stress-activated MAPK cascade	GO:0032874	0.559327	EDN1, FZD4
BP	negative regulation of myeloid leukocyte differentiation	GO:0002762	0.559327	INPP4B
BP	negative regulation of viral genome replication	GO:0045071	0.559327	PROX1
BP	telencephalon cell migration	GO:0022029	0.559327	GLI3
BP	glutamate receptor signaling pathway	GO:0007215	0.559327	CPEB4
BP	platelet aggregation	GO:0070527	0.559327	CSRP1
BP	regulation of bone remodeling	GO:0046850	0.559327	INPP4B
BP	negative regulation of BMP signaling pathway	GO:0030514	0.559327	FBN1
BP	purine nucleobase metabolic process	GO:0006144	0.559327	ACPP
BP	blood circulation	GO:0008015	0.559327	GUCY1B3
CC	integral component of organelle membrane	GO:0031301	0.559976	ST8SIA1, FITM2, ST3GAL6, ST3GAL1
BP	regulation of blood circulation	GO:1903522	0.562122	EDN1, KCNA5, CACNA1G
BP	negative regulation of locomotion	GO:0040013	0.562122	ROBO2, DACH1, SULF1
BP	cellular response to extracellular stimulus	GO:0031668	0.562122	KIAA1324, CPEB4
BP	positive regulation of stress-activated protein kinase signaling cascade	GO:0070304	0.562122	EDN1, FZD4
BP	positive regulation of cell division	GO:0051781	0.562122	EDN1, PTN
BP	epidermis development	GO:0008544	0.562122	BNC1, TNFRSF19
BP	regulation of heart growth	GO:0060420	0.562122	PROX1
BP	negative regulation of behavior	GO:0048521	0.562122	ROBO2
BP	cell-substrate junction assembly	GO:0007044	0.562122	ARHGAP6
BP	somitogenesis	GO:0001756	0.562122	TBX18
BP	regulation of synapse assembly	GO:0051963	0.562122	ROBO2
BP	actin polymerization or depolymerization	GO:0008154	0.562122	ARHGAP6
BP	oligosaccharide metabolic process	GO:0009311	0.562122	ST3GAL6
BP	collagen fibril organization	GO:0030199	0.562122	COL5A2
BP	response to exogenous dsRNA	GO:0043330	0.562122	RFTN1
BP	glycolipid biosynthetic process	GO:0009247	0.562122	ST8SIA1
BP	protein peptidyl-prolyl isomerization	GO:0000413	0.562122	PPIL6
MF	oxygen binding	GO:0019825	0.562868	CYP1A1
MF	RNA polymerase II regulatory region DNA binding	GO:0001012	0.565616	DLX5, PLAGL1, HOXB3, GLI3
MF	transcription coactivator activity	GO:0003713	0.565616	PRRX1, ARID5B, HCFC2, YAF2
MF	RNA polymerase II transcription regulatory region sequence-specific DNA binding transcription factor activity involved in positive regulation of transcription	GO:0001228	0.565616	DLX5, PLAGL1, TCF21
MF	androgen receptor binding	GO:0050681	0.565616	TCF21
MF	sterol binding	GO:0032934	0.565616	ABCA1
MF	metalloexopeptidase activity	GO:0008235	0.565616	CPE
MF	Rho GTPase activator activity	GO:0005100	0.565616	ARHGAP6
MF	RNA polymerase II core promoter proximal region sequence-specific DNA binding transcription factor activity	GO:0000982	0.566805	DACH1, DLX5, TCF21
BP	neuron development	GO:0048666	0.567513	ROBO2, NTRK2
MF	actin binding	GO:0003779	0.567736	SVIL, LCP1, FLNC, RCSD1, CAP2
MF	growth factor receptor binding	GO:0070851	0.567736	IL1R1, IL6ST
MF	peptidyl-prolyl cis-trans isomerase activity	GO:0003755	0.567736	PPIL6
MF	potassium channel regulator activity	GO:0015459	0.567736	KCNA5
MF	phospholipid transporter activity	GO:0005548	0.567736	ABCA1
MF	aminopeptidase activity	GO:0004177	0.567736	NAALAD2
BP	positive regulation of mitosis	GO:0045840	0.568363	EDN1
BP	regulation of alpha-beta T cell differentiation	GO:0046637	0.568363	GLI3
BP	multicellular organismal signaling	GO:0035637	0.568363	KCNA5
BP	icosanoid biosynthetic process	GO:0046456	0.568363	EDN1
BP	fatty acid derivative biosynthetic process	GO:1901570	0.568363	EDN1
BP	termination of signal transduction	GO:0023021	0.568363	RGS13
BP	positive regulation of cellular component movement	GO:0051272	0.569264	CCBE1, EDN1, PRKD1, PROX1
BP	vitamin metabolic process	GO:0006766	0.569264	CYP1A1, ACPP
BP	receptor internalization	GO:0031623	0.574665	GHR
BP	cerebral cortex development	GO:0021987	0.574665	NTRK2
BP	forebrain cell migration	GO:0021885	0.574665	GLI3
BP	cell killing	GO:0001906	0.574665	LYST
BP	nucleus organization	GO:0006997	0.574665	PYGO1
BP	detection of chemical stimulus involved in sensory perception of taste	GO:0050912	0.574665	TAS2R10
MF	ion channel activity	GO:0005216	0.575276	DENND5B, KCNJ13, KCNQ5, KCNA5, CACNA1G
MF	RNA polymerase II core promoter sequence-specific DNA binding	GO:0000979	0.575276	HOXB3
MF	ATPase binding	GO:0051117	0.575276	ABCA1
MF	cis-trans isomerase activity	GO:0016859	0.575276	PPIL6
MF	L-amino acid transmembrane transporter activity	GO:0015179	0.575276	SLC17A8
CC	potassium channel complex	GO:0034705	0.57633	KCNA5, KCNQ5
CC	voltage-gated potassium channel complex	GO:0008076	0.57633	KCNA5, KCNQ5
BP	signal release	GO:0023061	0.577179	EDN1, FZD4
MF	calcium ion transmembrane transporter activity	GO:0015085	0.578834	DENND5B, CACNA1G
MF	syntaxin binding	GO:0019905	0.578834	ABCA1
MF	voltage-gated calcium channel activity	GO:0005245	0.578834	CACNA1G
CC	extracellular space	GO:0005615	0.578923	CCBE1, EDN1, PROS1, PTN, SULF1, DLK1, GHR, FRZB, PAPPA, SPOCK3, LCP1, IL6ST, ACPP, FBN1
BP	regulation of nitric oxide biosynthetic process	GO:0045428	0.580773	EDN1
BP	neutrophil chemotaxis	GO:0030593	0.580773	EDN1
BP	connective tissue development	GO:0061448	0.580773	ARID5B
BP	positive regulation of lipid transport	GO:0032370	0.580773	ABCA1
BP	JAK-STAT cascade	GO:0007259	0.580773	GHR
BP	segmentation	GO:0035282	0.580773	TBX18
BP	lipoprotein metabolic process	GO:0042157	0.580773	ABCA1
MF	hydrolase activity, acting on glycosyl bonds	GO:0016798	0.581698	AMY2B, GBE1
CC	cytoplasmic membrane-bounded vesicle	GO:0016023	0.583433	ABCA1, SLC30A3, CTTNBP2, SYT10, ARHGDIB, ACPP, CXXC4
CC	cell body	GO:0044297	0.583433	GHR, NTRK2, TANC1, BOC, IL6ST
CC	dendrite	GO:0030425	0.583433	TANC1, PLK2, IL6ST, CPEB4
CC	side of membrane	GO:0098552	0.583433	ABCA1, HEG1, IL6ST, DLK1
CC	cation channel complex	GO:0034703	0.583433	KCNQ5, KCNA5, CACNA1G
CC	basement membrane	GO:0005604	0.583433	FREM2, FBN1
CC	neuronal postsynaptic density	GO:0097481	0.583433	NTRK2
CC	nuclear inner membrane	GO:0005637	0.583433	DPY19L2
BP	regulation of I-kappaB kinase/NF-kappaB signaling	GO:0043122	0.583947	PLK2, TNFRSF19, PRKD1
BP	vesicle organization	GO:0016050	0.583947	ABCA1, LYST
BP	positive regulation of locomotion	GO:0040017	0.587019	CCBE1, EDN1, PRKD1, PROX1
BP	positive regulation of MAPK cascade	GO:0043410	0.587019	GHR, NTRK2, EDN1, FZD4, MAP3K13
BP	regulation of blood vessel endothelial cell migration	GO:0043535	0.587019	PRKD1
BP	response to antibiotic	GO:0046677	0.587019	CYP1A1
BP	neutrophil migration	GO:1990266	0.587019	EDN1
BP	regulation of humoral immune response	GO:0002920	0.587019	PROS1
BP	negative regulation of response to external stimulus	GO:0032102	0.588863	ROBO2, EDN1, PROS1
MF	substrate-specific channel activity	GO:0022838	0.589679	DENND5B, KCNJ13, KCNQ5, KCNA5, CACNA1G
MF	symporter activity	GO:0015293	0.589679	SLC6A16, SLC17A8
MF	oxidoreductase activity, acting on CH-OH group of donors	GO:0016614	0.590057	ADHFE1, AKR1C1
BP	amino acid transport	GO:0006865	0.590557	NTRK2, SLC17A8
BP	regulation of protein binding	GO:0043393	0.590557	BAMBI, PLCL2
CC	extracellular region	GO:0005576	0.59058	EDN1, JAG1, NXPH2, IL1R1, ODAM, SEMA3D, PROS1, HEG1, LTBP1, GHR, NETO1, PAPPA, COL5A2, CNTN4, CCDC3, IL6ST, F2RL2, FBN1
CC	vesicle membrane	GO:0012506	0.59058	FZD4, NOSTRIN, CPE, ACPP
CC	contractile fiber part	GO:0044449	0.59058	SVIL, KCNA5, FLNC
CC	ion channel complex	GO:0034702	0.59058	NETO1, KCNQ5, KCNA5, CACNA1G
CC	apical part of cell	GO:0045177	0.59058	JAG1, ACPP
CC	collagen trimer	GO:0005581	0.59058	CCBE1, COL5A2
CC	leading edge membrane	GO:0031256	0.59058	ROBO2, FRZB
CC	endocytic vesicle membrane	GO:0030666	0.59058	FZD4, NOSTRIN
CC	multivesicular body	GO:0005771	0.59058	ACPP
CC	cytoplasmic dynein complex	GO:0005868	0.59058	DYNC1I1
CC	organelle subcompartment	GO:0031984	0.59058	ACPP
CC	Golgi cisterna	GO:0031985	0.59058	ACPP
CC	presynaptic active zone	GO:0048786	0.59058	NTRK2
BP	regulation of vesicle-mediated transport	GO:0060627	0.59188	DNAJC6, SYT10, PRKD1, CACNA1G
BP	positive regulation of smooth muscle cell proliferation	GO:0048661	0.591896	EDN1
BP	fluid transport	GO:0042044	0.591896	EDN1
BP	actin-mediated cell contraction	GO:0070252	0.591896	FRMD6
BP	cellular aldehyde metabolic process	GO:0006081	0.591896	AKR1C1
BP	cellular polysaccharide biosynthetic process	GO:0033692	0.591896	GBE1
BP	regulation of G1/S transition of mitotic cell cycle	GO:2000045	0.59248	CYP1A1, KCNA5
MF	motor activity	GO:0003774	0.592767	KIF26B, DYNC1I1
BP	regulation of intracellular protein transport	GO:0033157	0.596404	BAMBI, LCP1, GLI3
BP	response to glucocorticoid	GO:0051384	0.596404	GHR, PAPPA
BP	regulation of synaptic transmission, glutamatergic	GO:0051966	0.596404	NTRK2
BP	negative regulation of synaptic transmission	GO:0050805	0.596404	PLK2
BP	acid secretion	GO:0046717	0.596404	NTRK2
BP	regulation of neuronal synaptic plasticity	GO:0048168	0.596404	NETO1
BP	skeletal muscle cell differentiation	GO:0035914	0.596404	PLAGL1
BP	polysaccharide biosynthetic process	GO:0000271	0.596404	GBE1
BP	L-amino acid transport	GO:0015807	0.596404	SLC17A8
MF	endopeptidase activity	GO:0004175	0.596592	CTSO, MMP15, PAPPA, ADAMTS12, ADAMTS6
MF	GDP binding	GO:0019003	0.596648	RERG
CC	condensed nuclear chromosome	GO:0000794	0.596945	KIFAP3
BP	positive regulation of intracellular protein transport	GO:0090316	0.597795	BAMBI, GLI3
BP	regulation of cell cycle G1/S phase transition	GO:1902806	0.597795	CYP1A1, KCNA5
MF	gated channel activity	GO:0022836	0.598624	KCNJ13, KCNQ5, KCNA5, CACNA1G
MF	heme binding	GO:0020037	0.598624	GUCY1B3, CYP1A1
MF	phosphatase binding	GO:0019902	0.598624	GHR, SH3RF2
MF	solute:sodium symporter activity	GO:0015370	0.598624	SLC6A16
MF	oxidoreductase activity, acting on paired donors, with incorporation or reduction of molecular oxygen, 2-oxoglutarate as one donor, and incorporation of one atom each of oxygen into both donors	GO:0016706	0.598624	TET2
MF	SH3/SH2 adaptor activity	GO:0005070	0.598624	ARHGAP6
BP	protein folding	GO:0006457	0.602298	ERP27, PPIL6, CLGN
BP	positive regulation of alpha-beta T cell activation	GO:0046635	0.602298	GLI3
BP	T cell activation involved in immune response	GO:0002286	0.602298	LCP1
BP	phospholipid transport	GO:0015914	0.602298	ABCA1
BP	sperm-egg recognition	GO:0035036	0.602298	CLGN
MF	nuclear hormone receptor binding	GO:0035257	0.602409	TCF21, RERG
MF	carbon-carbon lyase activity	GO:0016830	0.602409	HMGCLL1
BP	negative regulation of neuron apoptotic process	GO:0043524	0.605601	NTRK2, CPEB4
BP	regulation of ion transmembrane transport	GO:0034765	0.60592	KCNJ13, KCNQ5, KCNA5, CACNA1G
BP	transforming growth factor beta receptor signaling pathway	GO:0007179	0.60592	BAMBI, SMAD9
BP	regulation of response to oxidative stress	GO:1902882	0.60592	SESN3
BP	synapse assembly	GO:0007416	0.60592	SLITRK6
BP	regulation of monooxygenase activity	GO:0032768	0.60592	NOSTRIN
BP	positive regulation of exocytosis	GO:0045921	0.60592	CACNA1G
BP	establishment of cell polarity	GO:0030010	0.60592	KIF26B
BP	regulation of response to extracellular stimulus	GO:0032104	0.60592	KIAA1324
BP	regulation of response to nutrient levels	GO:0032107	0.60592	KIAA1324
BP	response to dsRNA	GO:0043331	0.60592	RFTN1
MF	passive transmembrane transporter activity	GO:0022803	0.606077	DENND5B, KCNJ13, KCNQ5, KCNA5, CACNA1G
MF	channel activity	GO:0015267	0.606077	DENND5B, KCNJ13, KCNQ5, KCNA5, CACNA1G
MF	double-stranded RNA binding	GO:0003725	0.606077	RFTN1
MF	sulfotransferase activity	GO:0008146	0.606077	SULT1C4
MF	transferase activity, transferring pentosyl groups	GO:0016763	0.606077	GXYLT2
BP	carboxylic acid transport	GO:0046942	0.607254	NTRK2, AKR1C1, SLC17A8
CC	growth cone	GO:0030426	0.607836	NTRK2, BOC
MF	tubulin binding	GO:0015631	0.609525	KIF26B, MAP1A, DYNC1I1
MF	ligand-gated ion channel activity	GO:0015276	0.609525	KCNJ13, KCNQ5
MF	ligand-gated channel activity	GO:0022834	0.609525	KCNJ13, KCNQ5
MF	tetrapyrrole binding	GO:0046906	0.609525	GUCY1B3, CYP1A1
MF	repressing transcription factor binding	GO:0070491	0.609525	BBS5
MF	intramolecular oxidoreductase activity	GO:0016860	0.609525	ERP27
BP	antigen processing and presentation	GO:0019882	0.61032	RFTN1, KIFAP3, DYNC1I1
BP	regulation of neuron death	GO:1901214	0.61032	GHR, NTRK2, CPEB4
BP	organic acid transport	GO:0015849	0.61178	NTRK2, AKR1C1, SLC17A8
BP	leukocyte migration	GO:0050900	0.61178	EDN1, PROS1, LYST
BP	regulation of glial cell differentiation	GO:0045685	0.61178	IL6ST
BP	sensory perception of pain	GO:0019233	0.61178	EDN1
BP	cardiac muscle tissue morphogenesis	GO:0055008	0.61178	PROX1
MF	oxidoreductase activity, acting on the CH-CH group of donors	GO:0016627	0.612358	AKR1C1
BP	cell projection morphogenesis	GO:0048858	0.614785	FRZB, SLITRK6, CNTN4
BP	response to lipopolysaccharide	GO:0032496	0.614785	ABCA1, EDN1, CYP1A1
BP	positive regulation of phosphatidylinositol 3-kinase signaling	GO:0014068	0.614785	NTRK2
BP	regulation of neurotransmitter secretion	GO:0046928	0.614785	NTRK2
BP	columnar/cuboidal epithelial cell differentiation	GO:0002065	0.614785	GLI3
BP	regulation of potassium ion transport	GO:0043266	0.614785	KCNA5
BP	digestive system process	GO:0022600	0.614785	AKR1C1
BP	unsaturated fatty acid biosynthetic process	GO:0006636	0.614785	EDN1
BP	regulation of smooth muscle contraction	GO:0006940	0.614785	EDN1
BP	organ regeneration	GO:0031100	0.614785	LCP1
BP	negative regulation of response to wounding	GO:1903035	0.617028	EDN1, PROS1
MF	pyridoxal phosphate binding	GO:0030170	0.617712	SPTLC3
BP	endocytosis	GO:0006897	0.618257	GHR, NOSTRIN, RIN2, LRP1B
BP	regulation of protein serine/threonine kinase activity	GO:0071900	0.618257	GHR, EDN1, FZD4, PDCD4, PROX1
BP	protein homooligomerization	GO:0051260	0.618257	AKR1C1, KCNA5, KCTD12
BP	positive regulation of peptidyl-tyrosine phosphorylation	GO:0050731	0.618257	GHR, IL6ST
BP	regulation of excitatory postsynaptic membrane potential	GO:0060079	0.618257	NETO1
BP	defense response to Gram-positive bacterium	GO:0050830	0.618257	PLD1
BP	regulation of epithelial to mesenchymal transition	GO:0010717	0.618257	BAMBI
BP	positive regulation of proteasomal ubiquitin-dependent protein catabolic process	GO:0032436	0.618257	PLK2
BP	positive regulation of epithelial cell differentiation	GO:0030858	0.618257	PRKCH
BP	regulation of pH	GO:0006885	0.618257	EDN1
MF	monovalent inorganic cation transmembrane transporter activity	GO:0015077	0.619868	SLC6A16, KCNJ13, KCNQ5, KCNA5
BP	cell cycle arrest	GO:0007050	0.620604	CAB39L, PLAGL1
BP	cell-substrate adhesion	GO:0031589	0.620604	FZD4, ADAMTS12
BP	response to corticosteroid	GO:0031960	0.620604	GHR, PAPPA
MF	RNA polymerase II core promoter proximal region sequence-specific DNA binding transcription factor activity involved in positive regulation of transcription	GO:0001077	0.621195	DLX5, TCF21
BP	regulation of morphogenesis of a branching structure	GO:0060688	0.621975	SULF1
BP	regulation of epidermis development	GO:0045682	0.621975	PRKCH
BP	regulation of steroid biosynthetic process	GO:0050810	0.621975	PROX1
BP	granulocyte chemotaxis	GO:0071621	0.621975	EDN1
BP	regulation of intracellular steroid hormone receptor signaling pathway	GO:0033143	0.621975	TCF21
BP	inositol phosphate metabolic process	GO:0043647	0.621975	INPP4B
MF	monocarboxylic acid binding	GO:0033293	0.622779	AKR1C1
MF	SNARE binding	GO:0000149	0.622779	ABCA1
CC	site of polarized growth	GO:0030427	0.624763	NTRK2, BOC
MF	hydrolase activity, acting on carbon-nitrogen (but not peptide) bonds, in linear amides	GO:0016811	0.625137	NAALAD2
MF	oxidoreductase activity, acting on NAD(P)H, quinone or similar compound as acceptor	GO:0016655	0.625137	AKR1C1
BP	regulation of transmembrane transport	GO:0034762	0.626384	KCNJ13, KCNQ5, KCNA5, CACNA1G
BP	positive regulation of cytoskeleton organization	GO:0051495	0.626666	EDN1, PROX1
BP	organic anion transport	GO:0015711	0.627447	ABCA1, NTRK2, AKR1C1, SLC17A8
BP	regulation of osteoclast differentiation	GO:0045670	0.627447	INPP4B
BP	keratinocyte differentiation	GO:0030216	0.627447	JAG1
BP	peptide hormone secretion	GO:0030072	0.627447	EDN1
BP	regulation of protein import into nucleus	GO:0042306	0.629116	BAMBI, GLI3
MF	zinc ion binding	GO:0008270	0.631559	TET2, ADAMTS12, CXXC4, PYGO1, SH3RF2, CSRP1, MMP15, ZADH2, PAPPA, CPE, RNF150, YAF2, ADAMTS6
MF	isomerase activity	GO:0016853	0.631559	ERP27, PPIL6
MF	cargo receptor activity	GO:0038024	0.631559	LRP1B
MF	collagen binding	GO:0005518	0.631559	CCBE1
MF	hormone binding	GO:0042562	0.631559	GHR
MF	heat shock protein binding	GO:0031072	0.631559	GUCY1B3
BP	positive regulation of nuclear division	GO:0051785	0.631725	EDN1
BP	heart looping	GO:0001947	0.631725	BBS5
BP	positive regulation of histone modification	GO:0031058	0.631725	PRKD1
BP	embryonic digit morphogenesis	GO:0042733	0.631725	GLI3
BP	granulocyte migration	GO:0097530	0.631725	EDN1
BP	arachidonic acid metabolic process	GO:0019369	0.631725	CYP1A1
BP	peptidyl-proline modification	GO:0018208	0.631725	PPIL6
BP	muscle system process	GO:0003012	0.631911	EDN1, SULF1, RCSD1
MF	hormone receptor binding	GO:0051427	0.633117	TCF21, RERG
MF	transferase activity, transferring sulfur-containing groups	GO:0016782	0.633493	SULT1C4
BP	sulfur compound biosynthetic process	GO:0044272	0.634435	ST3GAL6, ST3GAL1
MF	phosphatase activity	GO:0016791	0.635308	INPP4B, DNAJC6, ACPP
MF	growth factor activity	GO:0008083	0.635308	JAG1, PTN
MF	endopeptidase inhibitor activity	GO:0004866	0.635308	PROS1, SPOCK3
MF	RNA polymerase II core promoter proximal region sequence-specific DNA binding	GO:0000978	0.635308	DLX5, GLI3
MF	Rho GTPase binding	GO:0017048	0.635308	DOCK9
MF	amino acid transmembrane transporter activity	GO:0015171	0.635308	SLC17A8
MF	signaling adaptor activity	GO:0035591	0.635308	ARHGAP6
MF	beta-catenin binding	GO:0008013	0.635308	GLI3
MF	transmembrane receptor protein tyrosine kinase activity	GO:0004714	0.635308	NTRK2
MF	SMAD binding	GO:0046332	0.635308	COL5A2
BP	positive regulation of leukocyte chemotaxis	GO:0002690	0.635863	EDN1
BP	positive regulation of chromatin modification	GO:1903310	0.635863	PRKD1
BP	muscle tissue morphogenesis	GO:0060415	0.635863	PROX1
BP	regulation of stress fiber assembly	GO:0051492	0.635863	ARHGAP6
BP	DNA methylation or demethylation	GO:0044728	0.635863	TET2
BP	cellular carbohydrate biosynthetic process	GO:0034637	0.635863	GBE1
MF	cell adhesion molecule binding	GO:0050839	0.636354	CPE, EMP2
BP	regulation of actin cytoskeleton organization	GO:0032956	0.63874	EDN1, PROX1, ARHGAP6
BP	steroid metabolic process	GO:0008202	0.63874	ABCA1, AKR1C1, CYP1A1
BP	regulation of myotube differentiation	GO:0010830	0.639339	BOC
BP	negative regulation of hormone secretion	GO:0046888	0.639339	EDN1
BP	actomyosin structure organization	GO:0031032	0.639339	PROX1
BP	regulation of viral genome replication	GO:0045069	0.639339	PROX1
BP	homotypic cell-cell adhesion	GO:0034109	0.639339	CSRP1
BP	cell-cell recognition	GO:0009988	0.639339	CLGN
BP	Golgi organization	GO:0007030	0.639339	PRKD1
BP	response to molecule of bacterial origin	GO:0002237	0.641115	ABCA1, EDN1, CYP1A1
BP	positive regulation of lymphocyte activation	GO:0051251	0.641115	IL6ST, LYST, GLI3
BP	positive regulation of Rho GTPase activity	GO:0032321	0.641115	DOCK9, ARHGAP6
BP	regulation of tissue remodeling	GO:0034103	0.641115	INPP4B
BP	embryonic pattern specification	GO:0009880	0.641115	CXXC4
BP	regulation of postsynaptic membrane potential	GO:0060078	0.641115	NETO1
BP	regulation of extrinsic apoptotic signaling pathway in absence of ligand	GO:2001239	0.641115	KIAA1324
BP	spermatid development	GO:0007286	0.641115	DPY19L2
BP	cyclic nucleotide metabolic process	GO:0009187	0.641115	GUCY1B3
BP	camera-type eye development	GO:0043010	0.641115	CYP1A1
BP	positive regulation of proteasomal protein catabolic process	GO:1901800	0.641115	PLK2
BP	histone lysine methylation	GO:0034968	0.641115	TET2
CC	clathrin-coated endocytic vesicle membrane	GO:0030669	0.641395	FZD4
BP	negative regulation of cell growth	GO:0030308	0.643701	FRZB, RERG
BP	regulation of organ morphogenesis	GO:2000027	0.643701	EDN1, SULF1
MF	cysteine-type peptidase activity	GO:0008234	0.644805	CTSO, ATG4A
MF	endopeptidase regulator activity	GO:0061135	0.644805	PROS1, SPOCK3
MF	iron ion binding	GO:0005506	0.644805	CYP1A1, TET2
BP	positive regulation of organelle organization	GO:0010638	0.644926	EDN1, KIAA1324, PRKD1, PROX1
BP	activation of phospholipase C activity	GO:0007202	0.645377	ARHGAP6
BP	tetrapyrrole metabolic process	GO:0033013	0.645377	CYP1A1
BP	chondroitin sulfate metabolic process	GO:0030204	0.645377	SPOCK3
BP	cellular ketone metabolic process	GO:0042180	0.645377	AKR1C1
MF	peptidase inhibitor activity	GO:0030414	0.646235	PROS1, SPOCK3
BP	response to insulin	GO:0032868	0.647177	GHR, SESN3, CAB39L
BP	cytokine-mediated signaling pathway	GO:0019221	0.648008	GHR, IL1R1, TNFRSF19, IL6ST
BP	receptor-mediated endocytosis	GO:0006898	0.648008	GHR, LRP1B
BP	peptidyl-tyrosine phosphorylation	GO:0018108	0.648008	GHR, NTRK2
BP	maintenance of location	GO:0051235	0.648008	LTBP1, FBN1
BP	activation of MAPKK activity	GO:0000186	0.649512	MAP3K13
BP	single fertilization	GO:0007338	0.649512	CLGN
BP	inorganic cation transmembrane transport	GO:0098662	0.649852	SLC30A3, KCNJ13, KCNQ5, KCNA5, CACNA1G
BP	cell part morphogenesis	GO:0032990	0.649852	FRZB, SLITRK6, CNTN4
BP	regulation of cell morphogenesis involved in differentiation	GO:0010769	0.649852	ROBO2, NTRK2, BAMBI
BP	positive regulation of cellular component biogenesis	GO:0044089	0.65299	EDN1, KIAA1324, PROX1
BP	peptidyl-tyrosine modification	GO:0018212	0.653001	GHR, NTRK2
BP	regulation of skeletal muscle tissue development	GO:0048641	0.653001	BOC
BP	actin filament-based movement	GO:0030048	0.653001	FRMD6
BP	glycosphingolipid metabolic process	GO:0006687	0.653001	ST8SIA1
MF	core promoter proximal region sequence-specific DNA binding	GO:0000987	0.655293	DLX5, GLI3
MF	lyase activity	GO:0016829	0.655438	GUCY1B3, HMGCLL1
MF	phosphatidylinositol binding	GO:0035091	0.655438	PLD1, BBS5
MF	core promoter proximal region DNA binding	GO:0001159	0.655438	DLX5, GLI3
BP	cell chemotaxis	GO:0060326	0.656305	EDN1, LYST
BP	rhythmic process	GO:0048511	0.657078	ROBO2, NTRK2, FZD4
BP	regulation of mitotic cell cycle phase transition	GO:1901990	0.657078	PLK2, CYP1A1, KCNA5
BP	regulation of myeloid cell differentiation	GO:0045637	0.657078	INPP4B, JAG1
BP	regulation of protein localization to nucleus	GO:1900180	0.657078	BAMBI, GLI3
BP	embryonic heart tube morphogenesis	GO:0003143	0.657078	BBS5
BP	cell aging	GO:0007569	0.657078	PDCD4
BP	regulation of actin filament bundle assembly	GO:0032231	0.657078	ARHGAP6
BP	negative regulation of G-protein coupled receptor protein signaling pathway	GO:0045744	0.657078	RGS13
MF	cysteine-type endopeptidase activity	GO:0004197	0.659504	CTSO
BP	regulation of cytoskeleton organization	GO:0051493	0.660145	EDN1, PLK2, PROX1, ARHGAP6
BP	cellular component disassembly	GO:0022411	0.660145	DNAJC6, MMP15, COL5A2, FBN1
BP	regulation of alpha-beta T cell activation	GO:0046634	0.660145	GLI3
BP	positive regulation of T cell differentiation	GO:0045582	0.660145	GLI3
BP	regulation of neurotransmitter transport	GO:0051588	0.660145	NTRK2
BP	regulation of blood vessel size	GO:0050880	0.660145	EDN1
CC	transmembrane transporter complex	GO:1902495	0.66137	NETO1, KCNQ5, KCNA5, CACNA1G
CC	transporter complex	GO:1990351	0.66137	NETO1, KCNQ5, KCNA5, CACNA1G
CC	integral component of plasma membrane	GO:0005887	0.66137	ABCA1, GHR, NTRK2, JAG1, SLC30A3, MMP15, FZD4, IL1R1, KIAA1324, SLITRK6, PRKD1, F2RL2
CC	axon terminus	GO:0043679	0.66137	TANC1
CC	mediator complex	GO:0016592	0.66137	GLI3
BP	energy reserve metabolic process	GO:0006112	0.662213	GBE1, IL6ST
MF	Rho guanyl-nucleotide exchange factor activity	GO:0005089	0.662761	DOCK9
BP	response to osmotic stress	GO:0006970	0.663803	RCSD1
BP	regulation of receptor-mediated endocytosis	GO:0048259	0.663803	DNAJC6
BP	regulation of synapse organization	GO:0050807	0.663803	ROBO2
BP	negative regulation of angiogenesis	GO:0016525	0.663803	SULF1
BP	regulation of tube size	GO:0035150	0.663803	EDN1
BP	protein polymerization	GO:0051258	0.663803	ARHGAP6
MF	RNA polymerase II transcription cofactor activity	GO:0001104	0.665938	TBX18
BP	response to drug	GO:0042493	0.666077	ABCA1, EDN1, CYP1A1, LYST
CC	trans-Golgi network	GO:0005802	0.668251	KIAA1324, PRKD1
CC	microtubule cytoskeleton	GO:0015630	0.668251	KIFAP3, LYST
CC	intercalated disc	GO:0014704	0.668251	KCNA5
CC	voltage-gated calcium channel complex	GO:0005891	0.668251	CACNA1G
CC	dynein complex	GO:0030286	0.668251	DYNC1I1
CC	terminal bouton	GO:0043195	0.668251	NTRK2
BP	multicellular organismal development	GO:0007275	0.668393	LBH, DPY19L2, SIAH3, ARHGDIB, DLK1
BP	negative regulation of lipid metabolic process	GO:0045833	0.668393	PROX1
BP	positive regulation of proteolysis involved in cellular protein catabolic process	GO:1903052	0.668393	PLK2
BP	negative regulation of phosphatase activity	GO:0010923	0.668393	SH3RF2
BP	cell-cell junction organization	GO:0045216	0.669396	HEG1, ARHGAP6
BP	single organism cell adhesion	GO:0098602	0.671401	CSRP1, FZD4, CNTN4
BP	positive regulation of protein kinase activity	GO:0045860	0.671829	GHR, EDN1, FZD4, PROX1, MAP3K13
BP	regulation of phosphatidylinositol 3-kinase signaling	GO:0014066	0.671829	NTRK2
BP	response to ammonium ion	GO:0060359	0.671829	GHR
BP	negative regulation of blood vessel morphogenesis	GO:2000181	0.671829	SULF1
BP	regulation of bone mineralization	GO:0030500	0.671829	MGP
BP	response to nutrient	GO:0007584	0.674026	ABCA1, CYP1A1
BP	developmental growth	GO:0048589	0.674026	KIF26B, GLI3
BP	cellular calcium ion homeostasis	GO:0006874	0.674142	INPP4B, EDN1, KCNA5
BP	positive regulation of leukocyte activation	GO:0002696	0.675487	IL6ST, LYST, GLI3
BP	positive regulation of phospholipase C activity	GO:0010863	0.675487	ARHGAP6
BP	nucleobase metabolic process	GO:0009112	0.675487	ACPP
BP	positive regulation of cellular protein catabolic process	GO:1903364	0.675487	PLK2
CC	perinuclear region of cytoplasm	GO:0048471	0.676817	ABCA1, KCNA5, HMGCLL1, DYNC1I1, DGKI
CC	presynaptic membrane	GO:0042734	0.676817	KCTD12
CC	cell-cell contact zone	GO:0044291	0.676817	KCNA5
CC	transcription elongation factor complex	GO:0008023	0.676817	MLLT3
CC	neuron projection terminus	GO:0044306	0.676817	TANC1
CC	phagocytic vesicle	GO:0045335	0.676817	ABCA1
CC	spindle microtubule	GO:0005876	0.676817	KIFAP3
BP	taxis	GO:0042330	0.677861	EDN1, PLD1, LYST
BP	chemotaxis	GO:0006935	0.677861	EDN1, PLD1, LYST
BP	cellular carbohydrate metabolic process	GO:0044262	0.678006	GBE1, IL6ST
BP	regulation of endocytosis	GO:0030100	0.678006	DNAJC6, PRKD1
BP	regulation of cell cycle phase transition	GO:1901987	0.678128	PLK2, CYP1A1, KCNA5
BP	regulation of leukocyte chemotaxis	GO:0002688	0.678128	EDN1
BP	cytokine production	GO:0001816	0.678128	RFTN1
BP	glucose transport	GO:0015758	0.678128	EDN1
BP	nitrogen compound transport	GO:0071705	0.67839	ABCA1, NTRK2, EDN1, RFTN1, SLC17A8
BP	reproductive structure development	GO:0048608	0.67839	FRZB, ARID5B, TCF21
BP	negative regulation of cell migration	GO:0030336	0.67839	DACH1, SULF1
BP	monocarboxylic acid biosynthetic process	GO:0072330	0.67839	EDN1, CYP1A1
BP	regulation of protein targeting	GO:1903533	0.67839	BAMBI, GLI3
BP	negative regulation of myeloid cell differentiation	GO:0045638	0.67839	INPP4B
BP	molting cycle process	GO:0022404	0.67839	TNFRSF19
BP	hair cycle process	GO:0022405	0.67839	TNFRSF19
BP	regulation of phospholipase C activity	GO:1900274	0.67839	ARHGAP6
BP	adherens junction organization	GO:0034332	0.67839	ARHGAP6
BP	hexose transport	GO:0008645	0.67839	EDN1
BP	action potential	GO:0001508	0.67839	KCNA5
BP	cellular response to alcohol	GO:0097306	0.682448	ABCA1
BP	negative regulation of vasculature development	GO:1901343	0.682448	SULF1
BP	response to heat	GO:0009408	0.682448	ST8SIA1
BP	protein lipidation	GO:0006497	0.682448	ABCA1
BP	negative regulation of dephosphorylation	GO:0035305	0.682448	SH3RF2
MF	phospholipid binding	GO:0005543	0.683797	ABCA1, PLD1, BBS5
MF	glycosaminoglycan binding	GO:0005539	0.683797	SPOCK3, PTN
MF	solute:cation symporter activity	GO:0015294	0.683797	SLC6A16
MF	secondary active transmembrane transporter activity	GO:0015291	0.684751	SLC6A16, SLC17A8
BP	negative regulation of cell motility	GO:2000146	0.685373	DACH1, SULF1
BP	positive regulation of developmental growth	GO:0048639	0.685373	PROX1
BP	receptor metabolic process	GO:0043112	0.685373	GHR
BP	striated muscle contraction	GO:0006941	0.685373	RCSD1
BP	organophosphate ester transport	GO:0015748	0.685373	ABCA1
BP	monosaccharide transport	GO:0015749	0.685373	EDN1
BP	body fluid secretion	GO:0007589	0.685373	EDN1
MF	RNA polymerase II distal enhancer sequence-specific DNA binding transcription factor activity	GO:0003705	0.685901	PROX1
CC	cytoplasmic vesicle membrane	GO:0030659	0.687106	FZD4, NOSTRIN, CPE
CC	endoplasmic reticulum membrane	GO:0005789	0.687106	SPTLC3, PROS1, CYP1A1, FITM2, PLD1
CC	synapse	GO:0045202	0.687106	NTRK2, NETO1, DNAJC6
CC	focal adhesion	GO:0005925	0.687106	SVIL, CSRP1, FLNC, LCP1
CC	cytosol	GO:0005829	0.687106	CAB39L, DOCK9, RGS13, GBE1, ARHGAP6, LYST, RERG, GLI3, ARHGDIB, FLNC, KIFAP3, HMGCLL1, DYNC1I1, SULT1C4, NTRK2, PRKCH, AKR1C1, SMAD9, INPP4B, DNAJC6, MAP1A, PDCD4, PRKD1, LCP1, RGL1
CC	cell-substrate adherens junction	GO:0005924	0.687106	SVIL, CSRP1, FLNC, LCP1
CC	anchored component of membrane	GO:0031225	0.687106	CNTN6, CNTN4
CC	clathrin-coated vesicle membrane	GO:0030665	0.687106	FZD4
CC	stress fiber	GO:0001725	0.687106	LCP1
CC	actin filament bundle	GO:0032432	0.687106	LCP1
CC	secretory granule membrane	GO:0030667	0.687106	CPE
CC	platelet alpha granule lumen	GO:0031093	0.687106	PROS1
CC	condensed chromosome	GO:0000793	0.687106	KIFAP3
CC	ionotropic glutamate receptor complex	GO:0008328	0.687106	NETO1
CC	calcium channel complex	GO:0034704	0.687106	CACNA1G
CC	caveola	GO:0005901	0.687106	KCNA5
CC	nuclear chromosome	GO:0000228	0.687106	KIFAP3
CC	plasma membrane raft	GO:0044853	0.687106	KCNA5
CC	serine/threonine protein kinase complex	GO:1902554	0.687106	MAP3K13
CC	microtubule	GO:0005874	0.687364	KIF26B, MAP1A, KIFAP3, DYNC1I1
BP	cellular divalent inorganic cation homeostasis	GO:0072503	0.687521	INPP4B, EDN1, KCNA5
BP	positive regulation of cell activation	GO:0050867	0.687521	IL6ST, LYST, GLI3
BP	antigen processing and presentation of exogenous peptide antigen	GO:0002478	0.687521	KIFAP3, DYNC1I1
BP	negative regulation of purine nucleotide metabolic process	GO:1900543	0.687521	EDN1
BP	regulation of multicellular organism growth	GO:0040014	0.687521	GHR
BP	positive regulation of chromosome organization	GO:2001252	0.687521	PRKD1
BP	regulation of biomineral tissue development	GO:0070167	0.687521	MGP
BP	positive regulation of blood circulation	GO:1903524	0.687521	EDN1
BP	DNA modification	GO:0006304	0.687521	TET2
CC	cell-substrate junction	GO:0030055	0.687606	SVIL, CSRP1, FLNC, LCP1
BP	lymphocyte differentiation	GO:0030098	0.687613	PLCL2, GLI3
BP	leukocyte activation	GO:0045321	0.689114	EDN1, PLCL2, LCP1, GLI3
CC	extracellular vesicular exosome	GO:0070062	0.689122	ROBO2, AMY2B, CAB39L, GBE1, PROS1, MLLT3, CSRP1, KIAA1324, ARHGDIB, ST3GAL6, KIFAP3, ST3GAL1, GPR155, PRKCH, FZD4, AKR1C1, MUM1L1, RFTN1, MGP, CPE, KCTD12, LCP1, ACPP, IL6ST, FREM2, FBN1
CC	actomyosin	GO:0042641	0.689122	LCP1
CC	secretory granule lumen	GO:0034774	0.689122	PROS1
BP	calcium ion homeostasis	GO:0055074	0.690354	INPP4B, EDN1, KCNA5
BP	antigen processing and presentation of exogenous antigen	GO:0019884	0.690354	KIFAP3, DYNC1I1
BP	negative regulation of T cell activation	GO:0050868	0.690354	GLI3
BP	epithelial cell proliferation	GO:0050673	0.690354	PROX1
BP	positive regulation of transmembrane receptor protein serine/threonine kinase signaling pathway	GO:0090100	0.690354	SULF1
CC	sarcolemma	GO:0042383	0.690974	FLNC
CC	transcription factor complex	GO:0005667	0.691182	DACH1, SMAD9, SOX5
BP	regulation of neuron projection development	GO:0010975	0.692481	ROBO2, NTRK2, PRKD1
BP	detection of external stimulus	GO:0009581	0.692481	DENND5B, AKR1C1
BP	positive regulation of adaptive immune response	GO:0002821	0.692481	IL6ST
BP	regulation of organ growth	GO:0046620	0.692481	PROX1
BP	positive regulation of myeloid cell differentiation	GO:0045639	0.692481	JAG1
BP	histone methylation	GO:0016571	0.692481	TET2
BP	spindle organization	GO:0007051	0.692481	PLK2
BP	negative regulation of MAP kinase activity	GO:0043407	0.692481	PDCD4
BP	carbohydrate derivative biosynthetic process	GO:1901137	0.692859	GUCY1B3, ST8SIA1, ST3GAL6, ST3GAL1
BP	cytosolic calcium ion homeostasis	GO:0051480	0.6946	EDN1, KCNA5
BP	regulation of fibroblast proliferation	GO:0048145	0.6946	DACH1
BP	negative regulation of nucleotide metabolic process	GO:0045980	0.6946	EDN1
BP	response to vitamin	GO:0033273	0.6946	CYP1A1
BP	positive regulation of lymphocyte differentiation	GO:0045621	0.6946	GLI3
BP	negative regulation of viral process	GO:0048525	0.6946	PROX1
BP	dephosphorylation	GO:0016311	0.694664	INPP4B, DNAJC6, ACPP
BP	positive regulation of kinase activity	GO:0033674	0.694664	GHR, EDN1, FZD4, PROX1, MAP3K13
BP	cellular amide metabolic process	GO:0043603	0.695243	GHR, CPE
BP	regulation of cell cycle process	GO:0010564	0.696029	EDN1, PLK2, CYP1A1, KCNA5, PROX1
BP	detection of abiotic stimulus	GO:0009582	0.696072	DENND5B, AKR1C1
BP	glycerophospholipid biosynthetic process	GO:0046474	0.696072	INPP4B, PLD1
BP	myeloid leukocyte migration	GO:0097529	0.696072	EDN1
BP	epidermal cell differentiation	GO:0009913	0.696072	JAG1
BP	regulation of circadian rhythm	GO:0042752	0.696072	PROX1
MF	dioxygenase activity	GO:0051213	0.696185	TET2
MF	lipid transporter activity	GO:0005319	0.696185	ABCA1
BP	fatty acid metabolic process	GO:0006631	0.696419	GHR, EDN1, CYP1A1
BP	defense response to bacterium	GO:0042742	0.698916	PLD1, LYST
BP	regulation of smooth muscle cell proliferation	GO:0048660	0.698946	EDN1
BP	multi-organism behavior	GO:0051705	0.698946	DACH1
BP	regulation of steroid metabolic process	GO:0019218	0.698946	PROX1
BP	cell-cell junction assembly	GO:0007043	0.698946	HEG1
BP	monovalent inorganic cation transport	GO:0015672	0.699773	KCNJ13, KCNQ5, KCNA5, SLC17A8
BP	response to peptide	GO:1901652	0.699773	GHR, JAG1, SESN3, CAB39L
CC	coated vesicle membrane	GO:0030662	0.702023	FZD4
BP	positive regulation of leukocyte migration	GO:0002687	0.70278	EDN1
BP	positive regulation of peptidyl-serine phosphorylation	GO:0033138	0.70278	PRKD1
BP	developmental growth involved in morphogenesis	GO:0060560	0.707045	KIF26B
BP	neuromuscular process	GO:0050905	0.707045	SLITRK6
BP	eye development	GO:0001654	0.707045	CYP1A1
BP	negative regulation of cellular component movement	GO:0051271	0.707979	DACH1, SULF1
MF	RNA polymerase II transcription factor binding	GO:0001085	0.708424	BBS5
MF	phosphatidylinositol phosphate binding	GO:1901981	0.710687	BBS5
BP	toll-like receptor 3 signaling pathway	GO:0034138	0.71072	RFTN1
BP	B cell differentiation	GO:0030183	0.71072	PLCL2
BP	positive regulation of phospholipase activity	GO:0010518	0.71072	ARHGAP6
CC	ruffle	GO:0001726	0.710888	LCP1
BP	phospholipid metabolic process	GO:0006644	0.711834	INPP4B, PLD1, LYST
BP	regulation of mitotic cell cycle	GO:0007346	0.711834	EDN1, PLK2, CYP1A1, KCNA5
BP	antigen processing and presentation of peptide antigen	GO:0048002	0.711834	KIFAP3, DYNC1I1
BP	cellular response to external stimulus	GO:0071496	0.711834	KIAA1324, CPEB4
BP	phosphatidylinositol biosynthetic process	GO:0006661	0.712773	INPP4B
BP	lymphocyte proliferation	GO:0046651	0.712773	PLCL2
BP	platelet degranulation	GO:0002576	0.712773	PROS1
BP	cellular component assembly involved in morphogenesis	GO:0010927	0.713464	PROX1, BBS5
CC	dendritic spine	GO:0043197	0.714208	NTRK2
CC	ciliary basal body	GO:0036064	0.714208	BBS5
CC	transcriptional repressor complex	GO:0017053	0.714208	GLI3
BP	single-organism cellular localization	GO:1902580	0.714674	RFTN1, CPE, KIFAP3, BBS5, DYNC1I1
BP	cellular response to organic cyclic compound	GO:0071407	0.714674	ABCA1, CYP1A1, SMAD9
BP	regulation of intracellular transport	GO:0032386	0.714674	INPP4B, BAMBI, LCP1, GLI3
BP	divalent inorganic cation homeostasis	GO:0072507	0.714674	INPP4B, EDN1, KCNA5
BP	endosomal transport	GO:0016197	0.714674	ABCA1, LYST
BP	male gonad development	GO:0008584	0.71475	ARID5B
CC	centriole	GO:0005814	0.71515	PLK2
CC	adherens junction	GO:0005912	0.715838	SVIL, CSRP1, FLNC, LCP1
CC	anchoring junction	GO:0070161	0.715838	SVIL, CSRP1, FLNC, LCP1
CC	Golgi membrane	GO:0000139	0.715838	PROS1, ST3GAL6, ST3GAL1
CC	cell projection membrane	GO:0031253	0.715838	ROBO2, FRZB
CC	lysosomal membrane	GO:0005765	0.715838	PLD1, ACPP
CC	cytosolic part	GO:0044445	0.715838	GUCY1B3, MAP3K13
CC	apical plasma membrane	GO:0016324	0.715838	EMP2, F2RL2
CC	neuron spine	GO:0044309	0.715838	NTRK2
CC	cell cortex	GO:0005938	0.715838	PRKD1
CC	vesicle lumen	GO:0031983	0.715838	PROS1
CC	nuclear transcription factor complex	GO:0044798	0.715838	SOX5
CC	cytoplasmic membrane-bounded vesicle lumen	GO:0060205	0.715838	PROS1
CC	protein kinase complex	GO:1902911	0.715838	MAP3K13
CC	nuclear speck	GO:0016607	0.715838	GLI3
CC	Z disc	GO:0030018	0.715838	KCNA5
CC	Golgi lumen	GO:0005796	0.715838	PROS1
BP	regulation of neuron apoptotic process	GO:0043523	0.717159	NTRK2, CPEB4
BP	positive regulation of T cell activation	GO:0050870	0.717685	IL6ST, GLI3
BP	regulation of peptidyl-tyrosine phosphorylation	GO:0050730	0.717685	GHR, IL6ST
BP	positive regulation of growth	GO:0045927	0.717685	GHR, PROX1
BP	positive regulation of T cell proliferation	GO:0042102	0.717685	IL6ST
BP	regulation of lipid transport	GO:0032368	0.717685	ABCA1
BP	mononuclear cell proliferation	GO:0032943	0.717685	PLCL2
BP	canonical Wnt signaling pathway	GO:0060070	0.721038	FZD4
BP	peptidyl-serine phosphorylation	GO:0018105	0.721038	PRKD1
BP	female pregnancy	GO:0007565	0.725358	PAPPA
BP	blood vessel development	GO:0001568	0.725358	GLI3
MF	peptidase regulator activity	GO:0061134	0.728209	PROS1, SPOCK3
BP	cell-type specific apoptotic process	GO:0097285	0.728578	GLI3
BP	long-chain fatty acid metabolic process	GO:0001676	0.728578	CYP1A1
BP	regulation of reproductive process	GO:2000241	0.728578	SULF1
BP	vascular process in circulatory system	GO:0003018	0.728578	EDN1
BP	regulation of cellular response to stress	GO:0080135	0.73029	EDN1, FZD4, KIAA1324, PDCD4
BP	cellular response to insulin stimulus	GO:0032869	0.733136	GHR, CAB39L
BP	visual perception	GO:0007601	0.733136	SLITRK6, BBS5
CC	vacuolar membrane	GO:0005774	0.733597	PLD1, ACPP
CC	spindle	GO:0005819	0.735555	NEDD9
CC	integral component of endoplasmic reticulum membrane	GO:0030176	0.735555	FITM2
BP	regulation of cell morphogenesis	GO:0022604	0.736134	ROBO2, NTRK2, BAMBI, FITM2
BP	actin filament-based process	GO:0030029	0.736134	FRMD6, ARHGDIB, PROX1
BP	lymphocyte activation	GO:0046649	0.736134	PLCL2, LCP1, GLI3
BP	sensory perception of light stimulus	GO:0050953	0.736134	SLITRK6, BBS5
BP	energy derivation by oxidation of organic compounds	GO:0015980	0.736134	GBE1, IL6ST
BP	T cell activation	GO:0042110	0.736134	LCP1, GLI3
BP	regulation of autophagy	GO:0010506	0.736134	KIAA1324
BP	regulation of dendrite development	GO:0050773	0.736134	NTRK2
BP	adult locomotory behavior	GO:0008344	0.736134	SLITRK6
BP	positive regulation of inflammatory response	GO:0050729	0.736134	IL6ST
BP	leukocyte proliferation	GO:0070661	0.736134	PLCL2
BP	regulation of cyclin-dependent protein serine/threonine kinase activity	GO:0000079	0.736134	PROX1
BP	regulation of phospholipase activity	GO:0010517	0.736134	ARHGAP6
BP	phototransduction, visible light	GO:0007603	0.736134	AKR1C1
BP	cellular response to organonitrogen compound	GO:0071417	0.737145	GHR, CAB39L, COL5A2, CPEB4
BP	regulation of neurotransmitter levels	GO:0001505	0.737145	NAALAD2
BP	epithelial tube morphogenesis	GO:0060562	0.737145	BBS5
BP	positive regulation of lipase activity	GO:0060193	0.737145	ARHGAP6
BP	post-Golgi vesicle-mediated transport	GO:0006892	0.737145	DNAJC6
BP	water-soluble vitamin metabolic process	GO:0006767	0.737145	ACPP
CC	endocytic vesicle	GO:0030139	0.739867	ABCA1
BP	response to bacterium	GO:0009617	0.741494	PLD1, LYST
BP	protein processing	GO:0016485	0.741494	CPE, GLI3
BP	positive regulation of hormone secretion	GO:0046887	0.741494	EDN1
MF	protein kinase binding	GO:0019901	0.742285	GHR, KCNA5, MAP3K13, MAPK4
CC	kinetochore	GO:0000776	0.743256	DYNC1I1
CC	primary cilium	GO:0072372	0.743256	GLI3
BP	Golgi vesicle transport	GO:0048193	0.743748	DNAJC6, PRKD1
BP	glycerolipid biosynthetic process	GO:0045017	0.743748	INPP4B, PLD1
MF	carboxylic acid transmembrane transporter activity	GO:0046943	0.744523	SLC17A8
MF	integrin binding	GO:0005178	0.744523	EMP2
MF	channel regulator activity	GO:0016247	0.744523	KCNA5
MF	unfolded protein binding	GO:0051082	0.744523	CLGN
MF	protein tyrosine phosphatase activity	GO:0004725	0.745004	DNAJC6
MF	organic acid transmembrane transporter activity	GO:0005342	0.745004	SLC17A8
MF	oxidoreductase activity, acting on NAD(P)H	GO:0016651	0.745004	AKR1C1
BP	negative regulation of immune system process	GO:0002683	0.747142	INPP4B, PLCL2, GLI3
BP	hormone-mediated signaling pathway	GO:0009755	0.747638	GHR
BP	positive regulation of cell-substrate adhesion	GO:0010811	0.747638	EMP2
MF	GTPase activity	GO:0003924	0.748761	GBP4, RERG
BP	negative regulation of ion transport	GO:0043271	0.751881	KCNA5
BP	regulation of homeostatic process	GO:0032844	0.752941	EDN1, SLC30A3, CACNA1G
BP	phospholipid biosynthetic process	GO:0008654	0.753578	INPP4B, PLD1
MF	cytokine receptor binding	GO:0005126	0.754596	BAMBI, IL6ST
MF	G-protein coupled receptor binding	GO:0001664	0.754596	EDN1, BAMBI
MF	double-stranded DNA binding	GO:0003690	0.754596	AFF3
BP	fat cell differentiation	GO:0045444	0.759681	ARID5B
BP	regulation of histone modification	GO:0031056	0.761658	PRKD1
BP	negative regulation of extrinsic apoptotic signaling pathway	GO:2001237	0.761658	KIAA1324
BP	regulation of T cell differentiation	GO:0045580	0.761658	GLI3
BP	regeneration	GO:0031099	0.761658	LCP1
BP	T cell differentiation	GO:0030217	0.761658	GLI3
BP	regulation of leukocyte differentiation	GO:1902105	0.762535	INPP4B, GLI3
MF	RNA polymerase II transcription factor binding transcription factor activity	GO:0001076	0.763141	TBX18
BP	post-translational protein modification	GO:0043687	0.7641	PROS1, ST3GAL1
BP	osteoblast differentiation	GO:0001649	0.7641	DLX5
BP	regulation of myeloid leukocyte differentiation	GO:0002761	0.7641	INPP4B
CC	microtubule organizing center part	GO:0044450	0.76449	PLK2
BP	response to light stimulus	GO:0009416	0.766483	TANC1, NETO1, AKR1C1
BP	negative regulation of cell cycle	GO:0045786	0.766483	CAB39L, PLAGL1, PLK2, PDCD4
BP	T cell receptor signaling pathway	GO:0050852	0.766483	RFTN1
BP	polyol metabolic process	GO:0019751	0.766483	INPP4B
CC	peroxisome	GO:0005777	0.767921	ZADH2
CC	cytoplasmic ribonucleoprotein granule	GO:0036464	0.767921	DYNC1I1
CC	nuclear envelope	GO:0005635	0.767921	CLGN
CC	ribonucleoprotein granule	GO:0035770	0.767921	DYNC1I1
BP	cell-matrix adhesion	GO:0007160	0.769335	ADAMTS12
BP	regulation of microtubule cytoskeleton organization	GO:0070507	0.769335	PLK2
BP	fertilization	GO:0009566	0.769335	CLGN
BP	synaptic transmission	GO:0007268	0.769504	PMP22, KCNQ5, KCNA5, CACNA1G
BP	tube morphogenesis	GO:0035239	0.769504	BBS5
BP	protein localization to nucleus	GO:0034504	0.769504	PYGO1
BP	cellular response to decreased oxygen levels	GO:0036294	0.769504	CPEB4
BP	protein methylation	GO:0006479	0.769504	TET2
BP	protein alkylation	GO:0008213	0.769504	TET2
BP	transition metal ion transport	GO:0000041	0.769504	SLC30A3
BP	negative regulation of cytoskeleton organization	GO:0051494	0.769504	ARHGAP6
BP	positive regulation of cytokine production	GO:0001819	0.770661	CCBE1, IL6ST, SULF1
BP	positive regulation of intracellular transport	GO:0032388	0.770661	BAMBI, GLI3
BP	regulation of chromatin modification	GO:1903308	0.770661	PRKD1
BP	regulation of phosphatase activity	GO:0010921	0.770661	SH3RF2
BP	negative regulation of lymphocyte activation	GO:0051250	0.770661	GLI3
BP	carbohydrate transport	GO:0008643	0.770661	EDN1
BP	peptidyl-tyrosine dephosphorylation	GO:0035335	0.770661	DNAJC6
MF	oxidoreductase activity, acting on the CH-OH group of donors, NAD or NADP as acceptor	GO:0016616	0.77147	AKR1C1
BP	cellular response to nitrogen compound	GO:1901699	0.772555	GHR, CAB39L, COL5A2, CPEB4
BP	regulation of binding	GO:0051098	0.772555	BAMBI, PLCL2
BP	mitotic cell cycle checkpoint	GO:0007093	0.772829	PLK2
BP	monocarboxylic acid transport	GO:0015718	0.775455	AKR1C1
BP	protein N-linked glycosylation	GO:0006487	0.775455	ST3GAL1
BP	detection of visible light	GO:0009584	0.775455	AKR1C1
CC	extrinsic component of membrane	GO:0019898	0.778117	GHR
BP	negative regulation of growth	GO:0045926	0.778553	FRZB, RERG
BP	response to ketone	GO:1901654	0.778553	EDN1
BP	anion transport	GO:0006820	0.779045	ABCA1, NTRK2, AKR1C1, SLC17A8
BP	negative regulation of endopeptidase activity	GO:0010951	0.779394	PROS1, SPOCK3
BP	protein maturation	GO:0051604	0.779394	CPE, GLI3
BP	cell growth	GO:0016049	0.779505	EDN1
BP	response to transition metal nanoparticle	GO:1990267	0.779505	CYP1A1
BP	muscle organ development	GO:0007517	0.779505	TCF21
BP	regulation of chromatin organization	GO:1902275	0.782499	PRKD1
BP	cholesterol metabolic process	GO:0008203	0.782499	ABCA1
CC	intracellular	GO:0005622	0.783335	SLC6A16, PLK2, SMAD9, ACPP, ARHGAP6, BBS5
MF	anion transmembrane transporter activity	GO:0008509	0.784673	ABCA1, SLC17A8
MF	kinase binding	GO:0019900	0.784673	GHR, KCNA5, MAP3K13, MAPK4
MF	hormone activity	GO:0005179	0.784673	EDN1
MF	hydrolase activity, acting on carbon-nitrogen (but not peptide) bonds	GO:0016810	0.784673	NAALAD2
MF	G-protein coupled peptide receptor activity	GO:0008528	0.784673	F2RL2
MF	peptide receptor activity	GO:0001653	0.784673	F2RL2
MF	Ras GTPase activator activity	GO:0005099	0.784673	ARHGAP6
CC	organelle envelope	GO:0031967	0.785938	CLGN
CC	microbody	GO:0042579	0.785938	ZADH2
CC	envelope	GO:0031975	0.785938	CLGN
BP	alcohol metabolic process	GO:0006066	0.788493	ABCA1, INPP4B, CYP1A1
BP	cellular response to oxygen levels	GO:0071453	0.788493	CPEB4
BP	phototransduction	GO:0007602	0.788493	AKR1C1
BP	muscle structure development	GO:0061061	0.788493	TCF21
BP	cellular chemical homeostasis	GO:0055082	0.790139	INPP4B, EDN1, FITM2, KCNA5
BP	regulation of leukocyte migration	GO:0002685	0.790139	EDN1
BP	cellular response to lipopolysaccharide	GO:0071222	0.790139	ABCA1
BP	negative regulation of epithelial cell proliferation	GO:0050680	0.790139	SULF1
MF	ATP binding	GO:0005524	0.791064	ABCA1, NTRK2, PRKCH, DGKB, PLK2, TRANK1, FIGNL2, KIF26B, PRKD1, MAP3K13, CAMK1G, MAPK4, DGKI
MF	sodium ion transmembrane transporter activity	GO:0015081	0.791064	SLC6A16
BP	glycerophospholipid metabolic process	GO:0006650	0.791483	INPP4B, PLD1
CC	lytic vacuole	GO:0000323	0.791644	CTSO, KIAA1324
CC	lysosome	GO:0005764	0.791644	CTSO, KIAA1324
BP	negative regulation of peptidase activity	GO:0010466	0.792537	PROS1, SPOCK3
BP	regulation of lymphocyte activation	GO:0051249	0.792537	IL6ST, LYST, GLI3
BP	positive regulation of protein transport	GO:0051222	0.792537	BAMBI, GLI3
BP	regulation of hormone secretion	GO:0046883	0.792537	EDN1, KCNA5
BP	fatty acid biosynthetic process	GO:0006633	0.792537	EDN1
BP	regulation of cell shape	GO:0008360	0.792537	BAMBI
BP	regulation of adaptive immune response	GO:0002819	0.792537	IL6ST
BP	regulation of striated muscle tissue development	GO:0016202	0.792537	BOC
BP	regulation of mitosis	GO:0007088	0.792537	EDN1
BP	lipid catabolic process	GO:0016042	0.793667	PLCL2, PLD1
BP	cellular protein complex disassembly	GO:0043624	0.793667	DNAJC6
BP	protein-DNA complex assembly	GO:0065004	0.793667	DACH1
BP	regulation of muscle tissue development	GO:1901861	0.793667	BOC
BP	peptide metabolic process	GO:0006518	0.793667	CPE
MF	organic anion transmembrane transporter activity	GO:0008514	0.794515	SLC17A8
BP	regulation of cell division	GO:0051302	0.796358	EDN1, PTN
BP	regulation of muscle organ development	GO:0048634	0.796358	BOC
MF	UDP-glycosyltransferase activity	GO:0008194	0.797827	GXYLT2
MF	GTP binding	GO:0005525	0.798342	GUCY1B3, RERG, GBP4
MF	protein binding, bridging	GO:0030674	0.798394	ARHGAP6
BP	cellular response to hormone stimulus	GO:0032870	0.79841	GHR, ROBO2, CAB39L, AKR1C1
BP	single organismal cell-cell adhesion	GO:0016337	0.79841	CSRP1, CNTN4
BP	positive regulation of lymphocyte proliferation	GO:0050671	0.79841	IL6ST
CC	plasma membrane region	GO:0098590	0.799753	KCNA5, EMP2, F2RL2
BP	neuron migration	GO:0001764	0.799928	NTRK2
BP	regulation of proteasomal ubiquitin-dependent protein catabolic process	GO:0032434	0.799928	PLK2
BP	cellular response to molecule of bacterial origin	GO:0071219	0.799928	ABCA1
BP	positive regulation of mononuclear cell proliferation	GO:0032946	0.799928	IL6ST
BP	negative regulation of hydrolase activity	GO:0051346	0.803743	SH3RF2, PROS1, SPOCK3
BP	positive regulation of protein maturation	GO:1903319	0.8043	CCBE1, PLK2
BP	positive regulation of protein processing	GO:0010954	0.8043	CCBE1, PLK2
BP	negative regulation of protein serine/threonine kinase activity	GO:0071901	0.8043	PDCD4
BP	response to organophosphorus	GO:0046683	0.8043	AKR1C1
BP	positive regulation of leukocyte differentiation	GO:1902107	0.8043	GLI3
BP	cilium assembly	GO:0042384	0.8043	BBS5
BP	sterol metabolic process	GO:0016125	0.805266	ABCA1
BP	embryonic organ development	GO:0048568	0.805266	GLI3
BP	positive regulation of leukocyte proliferation	GO:0070665	0.805266	IL6ST
BP	monocarboxylic acid metabolic process	GO:0032787	0.808132	GHR, EDN1, AKR1C1, CYP1A1
BP	GTP catabolic process	GO:0006184	0.808132	GBP4, RERG
BP	microtubule cytoskeleton organization	GO:0000226	0.808132	PLK2, MAP1A
[truncated: 271 more rows]

## Sheet: Cluster 3
Category	Term	ID	Adjusted p-value	Genes
MF	GABA-A receptor activity	GO:0004890	0.00671862	GABRB3, GABRQ, GABRA5, GABRA3, GABRG1
MF	GABA receptor activity	GO:0016917	0.00671862	GABRB3, GABRQ, GABRA5, GABRA3, GABRG1
BP	anion transmembrane transport	GO:0098656	0.0194955	GABRQ, GABRB3, CPT1A, GABRA5, GABRA3, SLC43A1, SLC4A11, CD36, SLC7A11, SLC38A5, GABRG1, SLC7A3
MF	ligand-gated ion channel activity	GO:0015276	0.118065	GRIA1, GABRQ, GABRB3, GABRA5, SCNN1A, GABRA3, ITPR3, GABRG1
MF	ligand-gated channel activity	GO:0022834	0.118065	GRIA1, GABRQ, GABRB3, GABRA5, SCNN1A, GABRA3, ITPR3, GABRG1
MF	extracellular ligand-gated ion channel activity	GO:0005230	0.118065	GABRB3, GRIA1, GABRQ, GABRA5, GABRA3, GABRG1
CC	trans-Golgi network membrane	GO:0032588	0.121828	HLA-DRA, AP1S3, AP1M2, CALN1
CC	cytoplasmic vesicle part	GO:0044433	0.121828	GRIA1, PCSK1, SYT1, FZD5, SCGB3A2, HLA-DRA, CD9, CD36, AP1S3, CUZD1, CLU, AP1M2
CC	synapse part	GO:0044456	0.121828	GRIA1, GABRQ, GABRB3, UNC13A, MME, SYT1, GABRA5, GABRA3, LRP8, GABRG1, SYT6, DNM3, NMU
CC	transporter complex	GO:1990351	0.121828	GRIA1, GABRQ, GABRB3, KCNG3, KCND2, GABRA5, SCNN1A, CCDC109B, GABRA3, SHISA9, GABRG1
CC	chloride channel complex	GO:0034707	0.121828	GABRB3, GABRQ, GABRA5, GABRA3, GABRG1
CC	transmembrane transporter complex	GO:1902495	0.121828	GRIA1, GABRQ, GABRB3, KCNG3, KCND2, GABRA5, SCNN1A, CCDC109B, GABRA3, SHISA9, GABRG1
CC	ion channel complex	GO:0034702	0.121828	GRIA1, GABRQ, GABRB3, KCNG3, KCND2, GABRA5, SCNN1A, CCDC109B, GABRA3, SHISA9, GABRG1
CC	receptor complex	GO:0043235	0.121828	GABRB3, GABRQ, GRIA1, IL6, CR2, GABRA5, ITPR3, SHISA9, LRP8, GABRG1
CC	cytoplasmic vesicle membrane	GO:0030659	0.121828	GRIA1, SYT1, FZD5, CD9, HLA-DRA, CD36, AP1S3, CUZD1, AP1M2
CC	dendrite	GO:0030425	0.121828	GRIA1, ATCAY, MME, GABRA5, COBL, TACR1, RAB17, CLU, LRP8
CC	synapse	GO:0045202	0.121828	GABRB3, GAP43, UNC13A, ATCAY, SYT1, MME, NEFM, SHISA9, SNTB1
CC	integral component of plasma membrane	GO:0005887	0.121828	GABRB3, SLC22A3, SLC43A1, LY75, ITPR3, GRPR, TRHDE, GPR176, ENPP1, CD36, GPC4, MFSD2A, GABRQ, MME, GABRA5, GABRA3, HTR1D, TACR3, TACR1, SCNN1A, HLA-DRA, CD9, FGFR4, EPHA1, STEAP1
CC	axon	GO:0030424	0.121828	GAP43, UNC13A, ATCAY, MME, COBL, NEFM, TAC1
CC	platelet alpha granule membrane	GO:0031092	0.121828	CD9, CD36
CC	neuronal cell body membrane	GO:0032809	0.121828	GABRA5, TACR3
CC	cell body membrane	GO:0044298	0.121828	GABRA5, TACR3
CC	vesicle membrane	GO:0012506	0.12361	GRIA1, SYT1, FZD5, CD9, HLA-DRA, CD36, AP1S3, CUZD1, AP1M2
CC	neurofilament	GO:0005883	0.128133	NEFM, INA
CC	endocytic vesicle membrane	GO:0030666	0.144063	GRIA1, SYT1, FZD5, HLA-DRA, CD36
BP	synaptic transmission	GO:0007268	0.151534	GRIA1, GABRB3, KCNG3, UNC13A, SYT1, KCND2, GABRA5, RASGRF2, GABRA3, HTR1D, GABRG1, GPR176, GNG4, KIF5A, PLP1, TAC1, FGF12
BP	anion transport	GO:0006820	0.151534	GABRQ, GABRB3, CPT1A, SYT1, GABRA5, GABRA3, SLC43A1, SLC4A11, SLC7A11, GABRG1, SLC7A3, SLCO4C1, ENPP1, CD36, SLC27A2, SLC38A5, MFSD2A
CC	synaptic membrane	GO:0097060	0.176868	GRIA1, GABRQ, GABRB3, UNC13A, SYT1, GABRA5, GABRA3, GABRG1
CC	neuron projection membrane	GO:0032589	0.176868	GRIA1, TACR3, SHISA9
MF	L-amino acid transmembrane transporter activity	GO:0015179	0.177822	SLC43A1, SLC7A11, SLC38A5, SLC7A3
MF	passive transmembrane transporter activity	GO:0022803	0.177822	GABRQ, GABRB3, GRIA1, KCNG3, KCND2, GABRA5, CCDC109B, GABRA3, SLC4A11, ITPR3, NALCN, GABRG1, SCNN1A, STEAP1
MF	channel activity	GO:0015267	0.177822	GABRQ, GABRB3, GRIA1, KCNG3, KCND2, GABRA5, CCDC109B, GABRA3, SLC4A11, ITPR3, NALCN, GABRG1, SCNN1A, STEAP1
MF	anion transmembrane transporter activity	GO:0008509	0.177822	GABRQ, GABRB3, GABRA5, SLC43A1, GABRA3, SLC4A11, SLC7A11, SLC38A5, GABRG1, SLC7A3
MF	neutral amino acid transmembrane transporter activity	GO:0015175	0.185785	SLC43A1, SLC7A11, SLC38A5
MF	fibroblast growth factor receptor binding	GO:0005104	0.185785	FGF19, FGF2, FGF12
MF	ion channel activity	GO:0005216	0.185785	GABRQ, GRIA1, GABRB3, KCNG3, KCND2, GABRA5, GABRA3, CCDC109B, SLC4A11, ITPR3, NALCN, GABRG1, SCNN1A
MF	substrate-specific channel activity	GO:0022838	0.185785	GABRQ, GABRB3, GRIA1, KCNG3, KCND2, GABRA5, CCDC109B, GABRA3, SLC4A11, ITPR3, NALCN, GABRG1, SCNN1A
MF	chloride channel activity	GO:0005254	0.185785	GABRB3, GABRQ, GABRA5, GABRA3, GABRG1
MF	anion channel activity	GO:0005253	0.188935	GABRB3, GABRQ, GABRA5, GABRA3, GABRG1
CC	dendrite membrane	GO:0032590	0.193193	GRIA1, TACR3
CC	external side of plasma membrane	GO:0009897	0.193848	CR2, IL6, KIT, SCNN1A, CD9, CD36, GPC4
CC	dendritic spine	GO:0043197	0.193848	DNM3, GRIA1, KCND2, FRMPD4
MF	gated channel activity	GO:0022836	0.196737	GRIA1, GABRQ, GABRB3, KCNG3, KCND2, GABRA5, SCNN1A, GABRA3, ITPR3, NALCN, GABRG1
MF	oxidoreductase activity, acting on the CH-NH group of donors	GO:0016645	0.198981	PIPOX, PRODH, ALDH1L2
MF	inorganic anion transmembrane transporter activity	GO:0015103	0.198981	GABRB3, GABRQ, GABRA5, GABRA3, SLC4A11, GABRG1
MF	chloride transmembrane transporter activity	GO:0015108	0.198981	GABRB3, GABRQ, GABRA5, GABRA3, GABRG1
MF	RNA polymerase II core promoter proximal region sequence-specific DNA binding transcription factor activity	GO:0000982	0.207144	NR5A2, BCL11A, MYC, MYB, NFE2L3, OTX2, ARNTL2, ATOH1
MF	pyridoxal phosphate binding	GO:0030170	0.207144	PSAT1, GLDC, CTH, MOCOS
BP	tachykinin receptor signaling pathway	GO:0007217	0.2085	TACR3, TACR1, TAC1
CC	neuron spine	GO:0044309	0.211759	GRIA1, DNM3, KCND2, FRMPD4
MF	RNA polymerase II core promoter proximal region sequence-specific DNA binding	GO:0000978	0.21548	NR5A2, BCL11A, MYC, MYB, NFE2L3, OTX2, ATOH1
BP	regulation of extracellular matrix disassembly	GO:0010715	0.220151	DPP4, FGFR4, ETS1
MF	calmodulin binding	GO:0005516	0.224848	GAP43, CAMKV, SYT1, CTH, RASGRF2, SRY, SNTB1
BP	amino acid transmembrane transport	GO:0003333	0.234742	CPT1A, SLC43A1, SLC7A11, SLC38A5, SLC7A3
MF	toxic substance binding	GO:0015643	0.236938	GUCY2C, ASS1
MF	core promoter proximal region sequence-specific DNA binding	GO:0000987	0.244681	NR5A2, BCL11A, MYC, MYB, NFE2L3, OTX2, ATOH1
MF	core promoter proximal region DNA binding	GO:0001159	0.248383	NR5A2, BCL11A, MYC, MYB, NFE2L3, OTX2, ATOH1
MF	amino acid transmembrane transporter activity	GO:0015171	0.256909	SLC43A1, SLC7A11, SLC38A5, SLC7A3
CC	myelin sheath	GO:0043209	0.257022	PLP1, ITPR3
MF	sodium channel activity	GO:0005272	0.261384	SCNN1A, SLC4A11, NALCN
MF	GABA receptor binding	GO:0050811	0.261384	GABRA5, GABRG1
MF	transferase activity, transferring glycosyl groups	GO:0016757	0.274743	MGAT4C, UGT8, WBSCR17, GYLTL1B, FUT9, ST8SIA3, GCNT4, PARP14, PARP12
MF	glycosaminoglycan binding	GO:0005539	0.274743	TNFAIP6, MAMDC2, LAMC2, THBS2, FGFR4, FGF2, FGF12
MF	lipoprotein particle receptor activity	GO:0030228	0.274743	CD36, LRP8
CC	clathrin-coated vesicle membrane	GO:0030665	0.291379	FZD5, SYT1, HLA-DRA
CC	extracellular space	GO:0005615	0.296184	PCSK1, SERPINB4, LRRC17, A2ML1, TNFRSF11B, LAMC2, CLU, FGF2, ACTG2, IL6, SEMG1, KIT, SPP1, CD9, ENPP1, CD36, SMPDL3B, TAC1, INA, KLKB1, CCL28, FGF12, TIMP4
CC	synaptic vesicle	GO:0008021	0.296184	GRIA1, SYT1, MME, SYT6
MF	neurotransmitter receptor activity	GO:0030594	0.300109	GABRA3, TACR3, TACR1, GRPR
MF	Rho guanyl-nucleotide exchange factor activity	GO:0005089	0.310489	FGD4, RASGRF2, DOCK2, ARHGEF5
MF	neuropeptide receptor activity	GO:0008188	0.310489	TACR3, TACR1, GRPR
MF	syntaxin binding	GO:0019905	0.310489	UNC13A, SYT1, SYT6
MF	syntaxin-1 binding	GO:0017075	0.310489	UNC13A, SYT1
MF	plus-end-directed microtubule motor activity	GO:0008574	0.310489	KIF5A, KIF1A
MF	sulfur compound binding	GO:1901681	0.326605	ENPP1, LAMC2, GPC4, THBS2, FGFR4, FGF2, FGF12
MF	growth factor activity	GO:0008083	0.330835	IL6, FGF19, MACC1, FGF2, FGF12, INHBE
CC	cytoplasmic membrane-bounded vesicle	GO:0016023	0.336473	GRIA1, DPP4, MME, SYT1, SEMG1, KIT, TRIM36, RAB17, CD36, THBS2, STEAP2, SYT6
CC	secretory granule membrane	GO:0030667	0.336473	CD9, CD36, CUZD1
CC	side of membrane	GO:0098552	0.359961	CR2, IL6, KIT, SCNN1A, CD9, CD36, GPC4
CC	brush border	GO:0005903	0.362032	MME, ITPR3
BP	regulation of extracellular matrix organization	GO:1903053	0.381825	DPP4, FGFR4, ETS1
BP	innervation	GO:0060384	0.381825	GABRB3, UNC13A, GABRA5
BP	filopodium assembly	GO:0046847	0.381825	DNM3, FGD4, RAB17
BP	response to morphine	GO:0043278	0.381825	TACR3, TACR1, TAC1
BP	positive regulation of acute inflammatory response	GO:0002675	0.381825	IL6, TAC1, KLKB1
BP	positive regulation of smooth muscle contraction	GO:0045987	0.381825	NMU, TACR3, TACR1
BP	gamma-aminobutyric acid signaling pathway	GO:0007214	0.381825	GABRA5, GABRA3, GABRG1
BP	positive regulation of stress fiber assembly	GO:0051496	0.381825	TACR1, EPHA1, TAC1, PPM1E
BP	response to isoquinoline alkaloid	GO:0014072	0.381825	TACR3, TACR1, TAC1
BP	positive regulation of actin filament bundle assembly	GO:0032233	0.381825	TACR1, EPHA1, TAC1, PPM1E
BP	regulation of defense response to virus by virus	GO:0050690	0.381825	AP1S3, DOCK2, AP1M2
BP	eating behavior	GO:0042755	0.381825	CPT1A, NMU, TACR1
BP	positive regulation of nitric oxide biosynthetic process	GO:0045429	0.381825	IL6, CLU, ASS1
BP	L-amino acid transport	GO:0015807	0.381825	SLC43A1, SLC7A11, SLC38A5, SLC7A3
BP	long-term memory	GO:0007616	0.381825	GRIA1, TACR1, TAC1
BP	regulation of synaptic transmission	GO:0050804	0.381825	UNC13A, SYT1, KIT, NMU, ITPR3, TACR1, TAC1, SHISA9, LRP8
BP	regulation of immune effector process	GO:0002697	0.381825	HERC5, IL6, MYB, IRAK3, CD36, AP1S3, CLC, DOCK2, AP1M2
BP	organic acid transport	GO:0015849	0.381825	CPT1A, SYT1, SLC43A1, CD36, SLC7A11, SLC27A2, SLC38A5, SLC7A3, MFSD2A
BP	carboxylic acid transport	GO:0046942	0.381825	CPT1A, SYT1, SLC43A1, CD36, SLC7A11, SLC27A2, SLC38A5, SLC7A3, MFSD2A
BP	positive regulation of synaptic transmission	GO:0050806	0.381825	UNC13A, SYT1, NMU, ITPR3, TACR1, TAC1
BP	organic anion transport	GO:0015711	0.381825	CPT1A, SYT1, SLCO4C1, SLC43A1, SLC4A11, CD36, SLC7A11, SLC27A2, SLC38A5, SLC7A3, MFSD2A
BP	response to virus	GO:0009615	0.381825	HERC5, IL6, IFITM1, POLR3G, IRAK3, PIM2, SAMHD1, CLU, TRIM22
BP	positive regulation of muscle contraction	GO:0045933	0.381825	NMU, TACR3, TACR1
BP	alpha-amino acid metabolic process	GO:1901605	0.381825	GLDC, PSAT1, CTH, CKMT1A, DNMT3B, PIPOX, PRODH, ALDH1L2, ASS1
BP	cellular modified amino acid metabolic process	GO:0006575	0.381825	PLA2G16, CTH, CKMT1A, DNMT3B, PIPOX, GCNT4, PRODH, ALDH1L2, ASS1
BP	protein homooligomerization	GO:0051260	0.381825	KCNG3, CPT1A, SYT1, KCND2, MLKL, CTH, KCTD14, ITPR3, SAMHD1
BP	fatty acid transport	GO:0015908	0.381825	CPT1A, CD36, SLC27A2, MFSD2A
BP	small molecule catabolic process	GO:0044282	0.381825	CPT1A, ACOXL, GLDC, CTH, PIPOX, SMPDL3B, PRODH, SLC27A2, ALDH1L2
BP	response to ammonium ion	GO:0060359	0.381825	GABRB3, TACR3, TACR1, TAC1, ASS1
BP	carboxylic acid catabolic process	GO:0046395	0.381825	CPT1A, ACOXL, GLDC, CTH, PIPOX, PRODH, SLC27A2, ALDH1L2
BP	organic acid catabolic process	GO:0016054	0.381825	CPT1A, ACOXL, GLDC, CTH, PIPOX, PRODH, ALDH1L2, SLC27A2
BP	cell recognition	GO:0008037	0.381825	CNTNAP3, GAP43, MEGF10, HIST1H1T, CD36, DOCK2
BP	serine family amino acid metabolic process	GO:0009069	0.381825	PSAT1, GLDC, CTH
BP	digestive tract development	GO:0048565	0.381825	MYB, KIT, COBL, ASS1
BP	regulation of smooth muscle contraction	GO:0006940	0.381825	NMU, TACR3, TACR1, PRKG1
BP	associative learning	GO:0008306	0.381825	FOXB1, GABRA5, KIT, TACR1, TAC1
BP	regulation of stress fiber assembly	GO:0051492	0.381825	TACR1, EPHA1, TAC1, PPM1E
BP	antigen processing and presentation of exogenous peptide antigen via MHC class II	GO:0019886	0.381825	KIF5A, HLA-DRA, AP1S3, IFI30, AP1M2
BP	amino acid transport	GO:0006865	0.381825	CPT1A, SYT1, SLC43A1, SLC7A11, SLC38A5, SLC7A3
BP	antigen processing and presentation of peptide or polysaccharide antigen via MHC class II	GO:0002504	0.381825	KIF5A, HLA-DRA, AP1S3, IFI30, AP1M2
BP	chloride transmembrane transport	GO:1902476	0.381825	GABRB3, GABRQ, GABRA5, GABRA3, GABRG1
BP	regulation of tyrosine phosphorylation of Stat3 protein	GO:0042516	0.381825	IL6, SOCS1, KIT
BP	antigen processing and presentation of peptide antigen via MHC class II	GO:0002495	0.381825	KIF5A, HLA-DRA, AP1S3, IFI30, AP1M2
BP	chondroitin sulfate metabolic process	GO:0030204	0.381825	CHST9, DSEL, MAMDC2, GPC4
BP	inorganic anion transport	GO:0015698	0.381825	GABRQ, GABRB3, GABRA5, GABRA3, ENPP1, GABRG1
BP	long-chain fatty acid metabolic process	GO:0001676	0.381825	CBR1, CPT1A, HPGD, PLP1, SLC27A2
BP	chloride transport	GO:0006821	0.381825	GABRQ, GABRB3, GABRA5, GABRA3, GABRG1
BP	regulation of actin filament bundle assembly	GO:0032231	0.381825	TACR1, EPHA1, TAC1, PPM1E
BP	cGMP-mediated signaling	GO:0019934	0.381825	CD36, PRKG1
BP	parturition	GO:0007567	0.381825	HPGD, NRK
BP	neuron fate determination	GO:0048664	0.381825	OTX2, ATOH1
BP	response to peptidoglycan	GO:0032494	0.381825	IL6, IRAK3
BP	negative regulation of protein oligomerization	GO:0032460	0.381825	BCL11A, CLU
BP	positive regulation of digestive system process	GO:0060456	0.381825	TACR1, TAC1
BP	positive regulation of histone H3-K4 methylation	GO:0051571	0.381825	MYB, DNMT3B
BP	regulation of bile acid biosynthetic process	GO:0070857	0.381825	FGF19, FGFR4
BP	phosphate ion homeostasis	GO:0055062	0.381825	ENPP1, FGFR4
BP	positive regulation of uterine smooth muscle contraction	GO:0070474	0.381825	TACR3, TACR1
BP	phagocytosis, recognition	GO:0006910	0.381825	MEGF10, CD36
BP	trivalent inorganic anion homeostasis	GO:0072506	0.381825	ENPP1, FGFR4
BP	regulation of uterine smooth muscle contraction	GO:0070472	0.381825	TACR3, TACR1
BP	replicative senescence	GO:0090399	0.381825	MME, CHEK2
BP	aggressive behavior	GO:0002118	0.381825	GCNT4, TACR1
BP	positive regulation of action potential	GO:0045760	0.381825	TACR1, TAC1
BP	transcytosis	GO:0045056	0.381825	RAB17, MFSD2A
BP	neurofilament cytoskeleton organization	GO:0060052	0.381825	NEFM, INA
BP	regulation of short-term neuronal synaptic plasticity	GO:0048172	0.381825	UNC13A, SHISA9
BP	fatty acid transmembrane transport	GO:1902001	0.381825	CPT1A, CD36
BP	L-alpha-amino acid transmembrane transport	GO:1902475	0.381825	SLC43A1, SLC7A3
BP	meiotic nuclear division	GO:0007126	0.39586	CCNA1, ZFP42, TEX15, PIM2
BP	embryonic axis specification	GO:0000578	0.39586	FZD5, COBL, OTX2
BP	regulation of macrophage cytokine production	GO:0010935	0.39586	IRAK3, CD36
BP	positive regulation of synaptic transmission, GABAergic	GO:0032230	0.39586	TACR1, TAC1
BP	regulation of tolerance induction	GO:0002643	0.39586	IRAK3, CLC
BP	regulation of histone H3-K9 methylation	GO:0051570	0.39586	MYB, DNMT3B
BP	inner ear receptor cell development	GO:0060119	0.39586	GABRB3, GABRA5
BP	beta-amyloid metabolic process	GO:0050435	0.39586	UNC13A, MME
CC	cell projection membrane	GO:0031253	0.402259	DPP4, GRIA1, GAP43, SCNN1A, TACR3, SHISA9
CC	postsynaptic membrane	GO:0045211	0.402259	GRIA1, GABRB3, GABRQ, GABRA5, GABRA3, GABRG1
BP	cellular amino acid metabolic process	GO:0006520	0.408528	HPDL, PLA2G16, GLDC, PSAT1, CTH, CKMT1A, DNMT3B, PIPOX, GCNT4, PRODH, ALDH1L2, ASS1
BP	coagulation	GO:0050817	0.408528	TFPI2, CABLES1, ITPR3, SLC7A11, LRP8, CLU, GNA14, KIF5A, MYB, CD9, CD36, KLKB1, PRKG1
BP	blood coagulation	GO:0007596	0.408528	TFPI2, CABLES1, ITPR3, SLC7A11, CLU, LRP8, GNA14, KIF5A, MYB, CD9, CD36, KLKB1, PRKG1
BP	cognition	GO:0050890	0.408528	GRIA1, FOXB1, GABRA5, KIT, HLA-DRA, ITPR3, TACR1, TAC1
BP	response to toxic substance	GO:0009636	0.408528	GUCY2C, IL6, HTR1D, SLC7A11, ETS1, ASS1
MF	organic anion transmembrane transporter activity	GO:0008514	0.411726	SLC43A1, SLC4A11, SLC7A11, SLC38A5, SLC7A3
MF	sulfotransferase activity	GO:0008146	0.411726	CHST9, DSEL, CHST4
BP	regulation of hormone secretion	GO:0046883	0.41592	PCSK1, IL6, CPT1A, NMU, ITPR3, TACR1, TAC1, PCK2
BP	inflammatory response	GO:0006954	0.417524	IL6, TNFAIP6, KIT, SPP1, PLP1, LY75, TACR1, NMI, CHST4, TAC1, ASS1
BP	hemostasis	GO:0007599	0.417524	TFPI2, CABLES1, ITPR3, SLC7A11, CLU, LRP8, GNA14, KIF5A, MYB, CD9, CD36, KLKB1, PRKG1
BP	exocytosis	GO:0006887	0.417524	SYT1, KIT, CD9, TRIM36, CD36, CLU, STEAP2, SYT6
BP	positive regulation of cell-matrix adhesion	GO:0001954	0.417524	CD36, EPHA1, CCL28
BP	defense response to virus	GO:0051607	0.417524	HERC5, IFITM1, IL6, POLR3G, SAMHD1, TRIM22
BP	long-chain fatty acid transport	GO:0015909	0.417524	CPT1A, CD36, SLC27A2
BP	regulation of wound healing	GO:0061041	0.417524	CD36, TC2N, FGF2, KLKB1, PRKG1
BP	response to interferon-gamma	GO:0034341	0.417524	IFITM1, SOCS1, HLA-DRA, IFI30, ASS1
BP	inorganic anion transmembrane transport	GO:0098661	0.417524	GABRB3, GABRQ, GABRA5, GABRA3, GABRG1
BP	positive regulation of renal sodium excretion	GO:0035815	0.417524	TACR1, TAC1
BP	serine family amino acid biosynthetic process	GO:0009070	0.417524	PSAT1, CTH
BP	cellular response to zinc ion	GO:0071294	0.417524	MT1M, MT1H
BP	regulation of collateral sprouting	GO:0048670	0.417524	BCL11A, SPP1
CC	extracellular region	GO:0005576	0.418221	CNTNAP3, LUZP2, LAMC2, TNFRSF11B, IFI30, THBS2, CLU, FGF2, CHRDL1, LRP8, WIF1, SPP1, TAC1, CHST9, SERPINB4, EPHX3, A2ML1, MUC3A, INHBE, NELL2, IL6, CDCP1, FGF19, NMU, SEMG1, SCGB3A2, FGFR4, CCL28, KLKB1
CC	Golgi membrane	GO:0000139	0.418221	MGAT4C, CHST9, DSEL, ST8SIA3, HLA-DRA, GCNT4, AP1S3, AP1M2
CC	peroxisome	GO:0005777	0.418221	ACOXL, MPV17L, PIPOX, SLC27A2
CC	coated vesicle membrane	GO:0030662	0.418221	SYT1, FZD5, HLA-DRA
CC	alpha-amino-3-hydroxy-5-methyl-4-isoxazolepropionic acid selective glutamate receptor complex	GO:0032281	0.418221	GRIA1, SHISA9
BP	axon cargo transport	GO:0008088	0.428892	UGT8, NEFM, KIF1A
BP	response to alkaloid	GO:0043279	0.428892	IL6, TACR3, TACR1, SLC7A11, TAC1
BP	response to zinc ion	GO:0010043	0.428892	MT1M, MT1H, ASS1
BP	negative regulation of cell-cell adhesion	GO:0022408	0.428892	CCL28, ASS1, PRKG1
BP	acrosome reaction	GO:0007340	0.428892	TRIM36, SYT6
BP	regulation of protein homooligomerization	GO:0032462	0.428892	BCL11A, CLU
BP	response to laminar fluid shear stress	GO:0034616	0.428892	ETS1, ASS1
BP	regulation of action potential	GO:0098900	0.428892	TACR1, TAC1
BP	cyclooxygenase pathway	GO:0019371	0.428892	CBR1, HPGD
BP	positive regulation of DNA biosynthetic process	GO:2000573	0.428892	MYC, FGFR4
CC	cell body	GO:0044297	0.43082	GRIA1, COBL, ITPR3, TACR1, RAB17, KIF1A, TAC1, LRP8
CC	integral component of organelle membrane	GO:0031301	0.43082	CPT1A, ST8SIA3, CCDC109B, HLA-DRA, SLC27A2, STEAP2
CC	clathrin-coated endocytic vesicle membrane	GO:0030669	0.43082	FZD5, HLA-DRA
CC	DNA bending complex	GO:1990104	0.436278	HIST1H2AJ, HIST1H1T, HIST1H1A
CC	nucleosome	GO:0000786	0.436278	HIST1H2AJ, HIST1H1T, HIST1H1A
BP	cytokine-mediated signaling pathway	GO:0019221	0.442915	HERC5, EIF4A2, IL6, IFITM1, SOCS1, KIT, HLA-DRA, IRAK3, IFI30, LRP8
BP	learning or memory	GO:0007611	0.442915	GRIA1, FOXB1, GABRA5, KIT, ITPR3, TACR1, TAC1
BP	learning	GO:0007612	0.442915	FOXB1, GABRA5, KIT, TACR1, TAC1
BP	myeloid leukocyte migration	GO:0097529	0.442915	IL6, KIT, SPP1, ARHGEF5
BP	muscle cell cellular homeostasis	GO:0046716	0.442915	IL6, GYLTL1B
BP	positive regulation of T-helper cell differentiation	GO:0045624	0.442915	IL6, MYB
BP	glycosphingolipid biosynthetic process	GO:0006688	0.442915	UGT8, ST8SIA3
BP	purine deoxyribonucleotide metabolic process	GO:0009151	0.442915	AK5, SAMHD1
BP	cochlea development	GO:0090102	0.442915	GABRB3, GABRA5
BP	positive regulation of cellular component biogenesis	GO:0044089	0.443834	KIT, TACR1, TAC1, THBS2, EPHA1, PPM1E, CLU, ARHGEF5
BP	positive regulation of epithelial cell migration	GO:0010634	0.443834	TACR1, TAC1, FGF2, ETS1
BP	regulation of production of molecular mediator of immune response	GO:0002700	0.443834	IL6, IRAK3, CD36, CLC
BP	cellular amino acid catabolic process	GO:0009063	0.443834	GLDC, CTH, PIPOX, PRODH, ALDH1L2
BP	regulation of nitric oxide biosynthetic process	GO:0045428	0.443834	IL6, CLU, ASS1
BP	branching involved in ureteric bud morphogenesis	GO:0001658	0.443834	ADAMTS16, MYC, FGF2
BP	regulation of defense response to virus	GO:0050688	0.443834	HERC5, AP1S3, DOCK2, AP1M2
BP	regulation of blood coagulation	GO:0030193	0.443834	CD36, TC2N, KLKB1, PRKG1
BP	regulation of hemostasis	GO:1900046	0.443834	CD36, TC2N, KLKB1, PRKG1
BP	cellular response to ammonium ion	GO:0071242	0.443834	GABRB3, ASS1
BP	bone remodeling	GO:0046849	0.443834	IL6, ENPP1
BP	cellular modified amino acid catabolic process	GO:0042219	0.443834	PRODH, ALDH1L2
CC	neuronal cell body	GO:0043025	0.445122	GRIA1, COBL, ITPR3, RAB17, KIF1A, TAC1, LRP8
BP	cellular response to amino acid stimulus	GO:0071230	0.449927	SOCS1, DNMT3B, ASS1
BP	B cell differentiation	GO:0030183	0.452721	CR2, BCL11A, KIT, MYB
CC	vacuolar part	GO:0044437	0.457604	DPP4, HLA-DRA, ENPP1, GPC4, AP1S3, IFI30, AP1M2
CC	secretory granule	GO:0030141	0.457604	SYT1, SEMG1, KIT, TRIM36, THBS2
CC	perinuclear region of cytoplasm	GO:0048471	0.457604	DNM3, PLA2G16, FZD5, MT1M, SPP1, COBL, MT1H, LAMC2, CLU
CC	microbody	GO:0042579	0.457604	ACOXL, MPV17L, PIPOX, SLC27A2
CC	proteinaceous extracellular matrix	GO:0005578	0.457604	ADAMTS16, TFPI2, MAMDC2, TNFRSF11B, GPC4, COCH
CC	vesicle lumen	GO:0031983	0.457604	PCSK1, SCGB3A2, CLU
CC	cytoplasmic membrane-bounded vesicle lumen	GO:0060205	0.457604	PCSK1, SCGB3A2, CLU
CC	DNA packaging complex	GO:0044815	0.457604	HIST1H2AJ, HIST1H1T, HIST1H1A
CC	basolateral plasma membrane	GO:0016323	0.457604	HPGD, ENPP1, SLC4A11, RAB17
CC	heterotrimeric G-protein complex	GO:0005834	0.457604	GNA14, GNG4
CC	integral component of mitochondrial membrane	GO:0032592	0.457604	CPT1A, CCDC109B
CC	transport vesicle membrane	GO:0030658	0.457604	SYT1, HLA-DRA
CC	phosphatase complex	GO:1903293	0.457604	PPP2R2C, PPP4R4
CC	protein serine/threonine phosphatase complex	GO:0008287	0.457604	PPP2R2C, PPP4R4
CC	integral component of Golgi membrane	GO:0030173	0.457604	ST8SIA3, STEAP2
CC	presynaptic membrane	GO:0042734	0.457604	UNC13A, SYT1
CC	female pronucleus	GO:0001939	0.457604	DPPA3
CC	clathrin-sculpted gamma-aminobutyric acid transport vesicle membrane	GO:0061202	0.457604	SYT1
CC	origin recognition complex	GO:0000808	0.457604	ORC1
CC	platelet dense tubular network membrane	GO:0031095	0.457604	ITPR3
CC	dense core granule	GO:0031045	0.457604	SYT1
CC	spherical high-density lipoprotein particle	GO:0034366	0.457604	CLU
CC	nuclear origin of replication recognition complex	GO:0005664	0.457604	ORC1
CC	eukaryotic translation initiation factor 4F complex	GO:0016281	0.457604	EIF4A2
CC	lysosomal membrane	GO:0005765	0.462593	DPP4, ENPP1, HLA-DRA, AP1S3, AP1M2
CC	cation channel complex	GO:0034703	0.462593	KCNG3, KCND2, SCNN1A, CCDC109B
CC	vacuolar membrane	GO:0005774	0.462593	DPP4, HLA-DRA, ENPP1, AP1S3, AP1M2
CC	leading edge membrane	GO:0031256	0.462593	GRIA1, TACR3, SHISA9
CC	anchored component of membrane	GO:0031225	0.462593	CNTN1, GPC4, MDGA2, RGMB
CC	endocytic vesicle	GO:0030139	0.462593	DPP4, CD36, RAB17
CC	postsynaptic density	GO:0014069	0.462593	GRIA1, DNM3, LRP8
CC	protein-DNA complex	GO:0032993	0.462593	HIST1H2AJ, HIST1H1T, HIST1H1A
CC	neuromuscular junction	GO:0031594	0.462593	UNC13A, NEFM
CC	ionotropic glutamate receptor complex	GO:0008328	0.462593	GRIA1, SHISA9
CC	inclusion body	GO:0016234	0.462593	NEFM, CLU
CC	acrosomal vesicle	GO:0001669	0.462593	KIT, TRIM36
CC	kinesin complex	GO:0005871	0.462593	KIF5A, KIF1A
CC	axonal growth cone	GO:0044295	0.462593	COBL
CC	filopodium membrane	GO:0031527	0.462593	GAP43
CC	nuclear outer membrane	GO:0005640	0.462593	ITPR3
CC	trans-Golgi network transport vesicle	GO:0030140	0.462593	STEAP2
CC	platelet alpha granule	GO:0031091	0.462593	THBS2
CC	laminin complex	GO:0043256	0.462593	LAMC2
CC	dendrite terminus	GO:0044292	0.462593	COBL
CC	zymogen granule membrane	GO:0042589	0.462593	CUZD1
CC	perinuclear endoplasmic reticulum	GO:0097038	0.462593	SYT6
CC	chromatoid body	GO:0033391	0.462593	PIWIL2
CC	phagocytic cup	GO:0001891	0.462593	MEGF10
BP	fibroblast growth factor receptor signaling pathway	GO:0008543	0.463276	FGF19, KIT, ITPR3, FGFR4, FGF2, FGF12
MF	anion:anion antiporter activity	GO:0015301	0.467533	SLC4A11, SLC7A11
MF	lipoprotein particle binding	GO:0071813	0.467533	CD36, LRP8
MF	protein-lipid complex binding	GO:0071814	0.467533	CD36, LRP8
BP	multi-multicellular organism process	GO:0044706	0.467658	HPGD, NRK, SEMG1, TAC1, ETS1
BP	tetrahydrofolate metabolic process	GO:0046653	0.467658	PIPOX, ALDH1L2
BP	quaternary ammonium group transport	GO:0015697	0.467658	SLC22A3, CPT1A
BP	monocarboxylic acid catabolic process	GO:0072329	0.470514	ACOXL, CPT1A, PRODH, SLC27A2
CC	plasma membrane region	GO:0098590	0.471663	DPP4, HPGD, SCNN1A, CD9, ENPP1, SLC4A11, RAB17, LRP8
BP	regulation of neuronal synaptic plasticity	GO:0048168	0.471699	UNC13A, KIT, SHISA9
BP	fatty acid beta-oxidation	GO:0006635	0.471699	ACOXL, CPT1A, SLC27A2
CC	P granule	GO:0043186	0.472307	PIWIL2
CC	integral component of peroxisomal membrane	GO:0005779	0.472307	SLC27A2
CC	integral component of mitochondrial inner membrane	GO:0031305	0.472307	CCDC109B
MF	heparin binding	GO:0008201	0.474762	LAMC2, FGFR4, THBS2, FGF2, FGF12
MF	structural constituent of cytoskeleton	GO:0005200	0.474762	TUBB2B, TUBB2A, NEFM, INA
MF	SNARE binding	GO:0000149	0.474762	UNC13A, SYT1, SYT6
MF	oxidoreductase activity, acting on paired donors, with incorporation or reduction of molecular oxygen, reduced flavin or flavoprotein as one donor, and incorporation of one atom of oxygen	GO:0016712	0.474762	CYP2B6, CYP2S1
MF	neuropeptide receptor binding	GO:0071855	0.474762	NMU, TAC1
MF	NAD+ ADP-ribosyltransferase activity	GO:0003950	0.474762	PARP14, PARP12
MF	guanyl nucleotide binding	GO:0019001	0.47542	GUCY2C, DNM3, GNA14, TUBB2B, TUBB2A, RAB17, SAMHD1, ARHGEF5, PRKG1, PCK2
MF	sequence-specific DNA binding RNA polymerase II transcription factor activity	GO:0000981	0.47542	NR5A2, BCL11A, MYC, MYB, NFE2L3, OTX2, SRY, ETS1, ATOH1, ARNTL2
MF	carboxylic acid transmembrane transporter activity	GO:0046943	0.47542	SLC43A1, SLC7A11, SLC38A5, SLC7A3
MF	organic acid transmembrane transporter activity	GO:0005342	0.47542	SLC43A1, SLC7A11, SLC38A5, SLC7A3
MF	RNA polymerase II core promoter proximal region sequence-specific DNA binding transcription factor activity involved in positive regulation of transcription	GO:0001077	0.47542	NR5A2, MYC, MYB, OTX2, ATOH1
MF	cargo receptor activity	GO:0038024	0.47542	ENPP1, CD36, LRP8
MF	transferase activity, transferring sulfur-containing groups	GO:0016782	0.47542	CHST9, DSEL, CHST4
MF	transmembrane receptor protein tyrosine kinase activity	GO:0004714	0.47542	KIT, EPHA1, FGFR4
MF	clathrin binding	GO:0030276	0.47542	SYT1, SYT6
MF	kinesin binding	GO:0019894	0.47542	ATCAY, LRP8
BP	positive regulation of ossification	GO:0045778	0.477825	IFITM1, IL6, TACR1, TAC1
BP	mucopolysaccharide metabolic process	GO:1903510	0.487625	CHST9, DSEL, MAMDC2, GPC4, FGF2
BP	cellular response to cytokine stimulus	GO:0071345	0.488783	EIF4A2, HERC5, IFITM1, IL6, SOCS1, MME, KIT, HLA-DRA, IRAK3, IFI30, LRP8, ASS1
BP	regulation of homeostatic process	GO:0032844	0.488783	MYC, SPP1, TNFRSF11B, TACR1, FGFR4, TAC1, FGF2, FGF12, ETS1
BP	positive regulation of nervous system development	GO:0051962	0.488783	IL6, BCL11A, KIT, CNTN1, DNMT3B, COBL, THBS2, LRP8, ATOH1
BP	sulfur compound metabolic process	GO:0006790	0.488783	CHST9, DSEL, CTH, MAMDC2, DNMT3B, PIPOX, ENPP1, GPC4, CHST4
BP	protein oligomerization	GO:0051259	0.488783	KCNG3, CPT1A, MLKL, SYT1, KCND2, CTH, KCTD14, ITPR3, SAMHD1, TRIM22
BP	positive regulation of neuron differentiation	GO:0045666	0.488783	IL6, BCL11A, CNTN1, DNMT3B, COBL, LRP8, ATOH1
BP	antigen processing and presentation of exogenous peptide antigen	GO:0002478	0.488783	KIF5A, HLA-DRA, CD36, AP1S3, IFI30, AP1M2
BP	positive regulation of sequence-specific DNA binding transcription factor activity	GO:0051091	0.488783	IL6, CTH, KIT, IRAK3, LRP8, CLU, TRIM22
BP	positive regulation of NF-kappaB transcription factor activity	GO:0051092	0.488783	IL6, CTH, IRAK3, CLU, TRIM22
BP	regulation of cytokine production involved in immune response	GO:0002718	0.488783	IRAK3, CD36, CLC
BP	regulation of coagulation	GO:0050818	0.488783	CD36, TC2N, KLKB1, PRKG1
BP	response to amino acid	GO:0043200	0.488783	IL6, SOCS1, DNMT3B, ASS1
BP	sensory perception of pain	GO:0019233	0.488783	MME, NMU, TAC1
BP	negative regulation of wound healing	GO:0061045	0.488783	KLKB1, FGF2, PRKG1
BP	regulation of histone H3-K4 methylation	GO:0051569	0.488783	MYB, DNMT3B
BP	dicarboxylic acid metabolic process	GO:0043648	0.491812	PRODH, ALDH1L2, ASS1, PCK2
CC	interstitial matrix	GO:0005614	0.495463	MAMDC2
BP	response to inorganic substance	GO:0010035	0.496662	IL6, SYT1, MT1M, CD9, MT1H, ITPR3, TNFRSF11B, TACR1, ETS1, ASS1
BP	antigen processing and presentation of exogenous antigen	GO:0019884	0.496662	KIF5A, HLA-DRA, CD36, AP1S3, IFI30, AP1M2
CC	intrinsic component of membrane	GO:0031224	0.49915	CCDC109B, CHST4
BP	cellular response to interferon-gamma	GO:0071346	0.499472	SOCS1, HLA-DRA, IFI30, ASS1
BP	negative regulation of growth	GO:0045926	0.501403	BCL11A, GNG4, MT1M, SPP1, ENPP1, MT1H, CD36
CC	extracellular matrix	GO:0031012	0.502704	ADAMTS16, TFPI2, MAMDC2, TNFRSF11B, GPC4, CLU, COCH
CC	endocytic vesicle lumen	GO:0071682	0.502704	SCGB3A2
CC	integral component of mitochondrial outer membrane	GO:0031307	0.502704	CPT1A
BP	regulation of dendrite development	GO:0050773	0.504615	BCL11A, COBL, RAB17, LRP8
BP	leukocyte proliferation	GO:0070661	0.504615	CR2, KIT, DOCK2, CLU
BP	positive regulation of CD4-positive, alpha-beta T cell differentiation	GO:0043372	0.504615	IL6, MYB
CC	chromosome, centromeric region	GO:0000775	0.510038	DSCC1, DNMT3B
CC	secretory granule lumen	GO:0034774	0.510038	PCSK1, CLU
CC	pronucleus	GO:0045120	0.510038	DPPA3
CC	sodium channel complex	GO:0034706	0.510038	SCNN1A
CC	mast cell granule	GO:0042629	0.510038	KIT
CC	intrinsic component of organelle membrane	GO:0031300	0.510038	CHST4
CC	dystrophin-associated glycoprotein complex	GO:0016010	0.510038	SNTB1
CC	DNA-directed RNA polymerase III complex	GO:0005666	0.510038	POLR3G
CC	MHC class II protein complex	GO:0042613	0.510038	HLA-DRA
MF	calcium channel regulator activity	GO:0005246	0.517516	CCDC109B, PRKG1
BP	memory	GO:0007613	0.517992	GRIA1, ITPR3, TACR1, TAC1
BP	regulation of angiogenesis	GO:0045765	0.520311	IL6, VASH2, THBS2, EPHA1, FGF2, ETS1
BP	protein stabilization	GO:0050821	0.520311	CHEK2, PIM2, IFI30, CLU
BP	positive regulation of hormone secretion	GO:0046887	0.520311	NMU, TACR1, TAC1, PCK2
BP	regulation of tyrosine phosphorylation of STAT protein	GO:0042509	0.520311	IL6, SOCS1, KIT
BP	regulation of renal sodium excretion	GO:0035813	0.520311	TACR1, TAC1
BP	regulation of T-helper cell differentiation	GO:0045622	0.520311	IL6, MYB
BP	leukocyte apoptotic process	GO:0071887	0.520311	IL6, CLC
BP	male meiosis	GO:0007140	0.520311	TEX15, PIM2
BP	alpha-amino acid catabolic process	GO:1901606	0.524555	GLDC, PIPOX, PRODH, ALDH1L2
CC	lysosomal lumen	GO:0043202	0.525248	GPC4, IFI30
CC	excitatory synapse	GO:0060076	0.525248	SYT1
CC	cell surface	GO:0009986	0.530375	GRIA1, DPP4, FZD5, HLA-DRA, ENPP1, TACR1, CD36, SLC7A11
CC	chromosomal region	GO:0098687	0.530375	CHEK2, DSCC1, DNMT3B
CC	ruffle	GO:0001726	0.530375	FGD4, COBL
CC	voltage-gated potassium channel complex	GO:0008076	0.530375	KCNG3, KCND2
CC	vacuolar lumen	GO:0005775	0.530375	GPC4, IFI30
CC	protein phosphatase type 2A complex	GO:0000159	0.530375	PPP2R2C
CC	potassium channel complex	GO:0034705	0.531984	KCNG3, KCND2
CC	nuclear euchromatin	GO:0005719	0.531984	HIST1H1A
CC	pigment granule	GO:0048770	0.534854	RAB17
CC	melanosome	GO:0042470	0.534854	RAB17
CC	synaptic vesicle membrane	GO:0030672	0.534854	SYT1
CC	transcription factor TFIID complex	GO:0005669	0.534854	TAF4B
CC	organelle outer membrane	GO:0031968	0.535215	CPT1A, ITPR3, ASS1
BP	multicellular organismal reproductive process	GO:0048609	0.535217	PIWIL2, CCNA1, HPGD, SEMG1, KIT, SLCO4C1, HIST1H1T, TACR1, TEX15, TAC1, HIST1H1A, TIMP4
BP	positive regulation of organelle organization	GO:0010638	0.535217	PIWIL2, SYT1, MYB, DNMT3B, TACR1, EPHA1, TAC1, PPM1E, ARHGEF5
BP	behavior	GO:0007610	0.535217	GRIA1, FOXB1, IL6, CPT1A, GABRA5, KIT, NMU, GCNT4, ITPR3, TACR1, TAC1, FGF12
BP	positive regulation of neurogenesis	GO:0050769	0.535217	IL6, BCL11A, KIT, DNMT3B, CNTN1, COBL, LRP8, ATOH1
BP	cellular response to fibroblast growth factor stimulus	GO:0044344	0.535217	FGF19, KIT, ITPR3, FGFR4, FGF2, FGF12
BP	response to molecule of bacterial origin	GO:0002237	0.535217	IL6, FZD5, IRAK3, CD36, TAC1, ASS1, TIMP4
BP	response to fibroblast growth factor	GO:0071774	0.535217	FGF19, KIT, ITPR3, FGFR4, FGF2, FGF12
BP	response to drug	GO:0042493	0.535217	IL6, CPT1A, MYC, DNMT3B, TNFRSF11B, LRP8, PPM1E, ASS1, TIMP4
BP	response to other organism	GO:0051707	0.535217	HERC5, IFITM1, IL6, POLR3G, IRAK3, CD36, PIM2, SAMHD1, CLU, TRIM22, COCH
BP	positive regulation of epithelial cell proliferation	GO:0050679	0.535217	IL6, MYC, VASH2, TACR1, FGF2
BP	regulation of neuron differentiation	GO:0045664	0.535217	IL6, BCL11A, SPP1, CNTN1, DNMT3B, COBL, NEFM, RAB17, LRP8, ATOH1
BP	positive regulation of secretion by cell	GO:1903532	0.535217	IL6, UNC13A, SYT1, NMU, TACR1, TAC1, PCK2
BP	cation homeostasis	GO:0055080	0.535217	MYC, SCNN1A, CCDC109B, SLC4A11, ITPR3, TACR1, TAC1, STEAP1, CCL28, FGF2, STEAP2
BP	antigen processing and presentation of peptide antigen	GO:0048002	0.535217	KIF5A, HLA-DRA, CD36, AP1S3, IFI30, AP1M2
BP	response to metal ion	GO:0010038	0.535217	IL6, SYT1, MT1M, MT1H, ITPR3, TNFRSF11B, ASS1
BP	secretion by cell	GO:0032940	0.535217	IL6, UNC13A, SYT1, KIT, CD9, TRIM36, CD36, CLU, STEAP2, SYT6
BP	negative regulation of protein phosphorylation	GO:0001933	0.535217	IL6, SOCS1, FAM129A, ENPP1, IRAK3, EPHA1, PPM1E
BP	metal ion homeostasis	GO:0055065	0.535217	MYC, SCNN1A, CCDC109B, ITPR3, TACR1, STEAP1, TAC1, CCL28, STEAP2, FGF2
BP	response to steroid hormone	GO:0048545	0.535217	IL6, NR5A2, SPP1, TACR3, TNFRSF11B, TACR1, ETS1, ASS1, PCK2
BP	positive regulation of cell-substrate adhesion	GO:0010811	0.535217	SPP1, CD36, EPHA1, CCL28
BP	regulation of vasculature development	GO:1901342	0.535217	IL6, VASH2, THBS2, EPHA1, FGF2, ETS1
BP	negative regulation of phosphorylation	GO:0042326	0.535217	IL6, SOCS1, MYC, FAM129A, ENPP1, IRAK3, EPHA1, PPM1E
BP	multi-organism reproductive process	GO:0044703	0.535217	HPGD, NRK, SEMG1, TAC1, ETS1
BP	neuron projection development	GO:0031175	0.535217	IL6, ATCAY, CNTN1, PLP1, PRKG1
BP	taxis	GO:0042330	0.535217	IL6, KIT, SPP1, DOCK2, CCL28, FGF2, ARHGEF5
BP	regulation of DNA metabolic process	GO:0051052	0.535217	IL6, DPPA3, CHEK2, MYC, DSCC1, TEX15, FGFR4
BP	response to acid chemical	GO:0001101	0.535217	IL6, CPT1A, SOCS1, DNMT3B, CD9, TACR1, ASS1
BP	chemotaxis	GO:0006935	0.535217	IL6, KIT, SPP1, DOCK2, CCL28, FGF2, ARHGEF5
BP	positive regulation of cytosolic calcium ion concentration	GO:0007204	0.535217	ITPR3, TACR1, TAC1, CCL28, FGF2
BP	positive regulation of defense response	GO:0031349	0.535217	IL6, POLR3G, IRAK3, CD36, TAC1, KLKB1, COCH
BP	regulation of cell-cell adhesion	GO:0022407	0.535217	DPP4, CCL28, ASS1, PRKG1
BP	neurotrophin TRK receptor signaling pathway	GO:0048011	0.535217	FGD4, FGF19, RASGRF2, KIT, ITPR3, FGFR4, FGF2
BP	positive regulation of secretion	GO:0051047	0.535217	IL6, UNC13A, SYT1, NMU, TACR1, TAC1, PCK2
BP	positive regulation of Rho GTPase activity	GO:0032321	0.535217	FGD4, RASGRF2, DOCK2, EPHA1, ARHGEF5
BP	hormone metabolic process	GO:0042445	0.535217	PCSK1, CHST9, MME, GCNT4, HSD17B6
BP	response to estradiol	GO:0032355	0.535217	TACR3, TACR1, ETS1, ASS1
BP	endocytosis	GO:0006897	0.535217	GRIA1, DNM3, LY75, ENPP1, CD36, DOCK2, LRP8, STEAP2
BP	cytoskeleton-dependent intracellular transport	GO:0030705	0.535217	UGT8, KIF5A, NEFM, KIF1A
BP	platelet activation	GO:0030168	0.535217	GNA14, IL6, CD9, ITPR3, CD36, CLU
BP	positive regulation of cell migration	GO:0030335	0.535217	IL6, KIT, TACR1, TAC1, EPHA1, FGF2, ETS1
BP	positive regulation of angiogenesis	GO:0045766	0.535217	VASH2, EPHA1, FGF2, ETS1
BP	cell chemotaxis	GO:0060326	0.535217	IL6, KIT, SPP1, CCL28, ARHGEF5
BP	defense response to other organism	GO:0098542	0.535217	HERC5, IL6, IFITM1, POLR3G, CD36, SAMHD1, TRIM22, COCH
BP	leukocyte chemotaxis	GO:0030595	0.535217	IL6, KIT, SPP1, ARHGEF5
BP	neurotrophin signaling pathway	GO:0038179	0.535217	FGD4, FGF19, RASGRF2, KIT, ITPR3, FGFR4, FGF2
BP	organic hydroxy compound transport	GO:0015850	0.535217	SLC22A3, CPT1A, CD36, CLU
BP	response to estrogen	GO:0043627	0.535217	TACR3, TNFRSF11B, TACR1, ETS1, ASS1
BP	positive regulation of ERK1 and ERK2 cascade	GO:0070374	0.535217	IL6, FGF19, FGFR4, FGF2
BP	cellular chemical homeostasis	GO:0055082	0.535217	MYC, CCDC109B, SLC4A11, ENPP1, ITPR3, TACR1, TAC1, CCL28, FGF2, PCK2
BP	regulation of response to biotic stimulus	GO:0002831	0.535217	HERC5, AP1S3, DOCK2, AP1M2
BP	neurotransmitter transport	GO:0006836	0.535217	GABRQ, SLC22A3, UNC13A, SYT1
BP	regulation of neuron projection development	GO:0010975	0.535217	BCL11A, SPP1, CNTN1, COBL, NEFM, RAB17, LRP8
BP	regulation of cell projection organization	GO:0031344	0.535217	GAP43, BCL11A, KIT, SPP1, CNTN1, COBL, NEFM, RAB17, LRP8
BP	monocarboxylic acid transport	GO:0015718	0.535217	CPT1A, CD36, SLC27A2, MFSD2A
BP	positive regulation of cell motility	GO:2000147	0.535217	IL6, KIT, TACR1, TAC1, EPHA1, FGF2, ETS1
BP	morphogenesis of a branching epithelium	GO:0061138	0.535217	ADAMTS16, IL6, FZD5, MYC, FGF2
BP	regulation of cellular response to stress	GO:0080135	0.535217	RINT1, FZD5, MYC, FGF19, NRK, SPP1, CD36, TEX15, CLU
BP	cellular response to molecule of bacterial origin	GO:0071219	0.535217	IL6, FZD5, CD36, ASS1
BP	response to lipopolysaccharide	GO:0032496	0.535217	IL6, IRAK3, CD36, TAC1, TIMP4, ASS1
BP	glycosaminoglycan metabolic process	GO:0030203	0.535217	CHST9, DSEL, MAMDC2, GPC4, FGF2
BP	antigen processing and presentation	GO:0019882	0.535217	KIF5A, HLA-DRA, CD36, AP1S3, IFI30, AP1M2
BP	cellular ion homeostasis	GO:0006873	0.535217	MYC, CCDC109B, SLC4A11, ENPP1, ITPR3, TACR1, TAC1, CCL28, FGF2
BP	gonad development	GO:0008406	0.535217	FZD5, KIT, ZFP42, SRY
BP	regulation of muscle contraction	GO:0006937	0.535217	NMU, TACR3, TACR1, PRKG1
BP	regulation of hormone levels	GO:0010817	0.535217	PCSK1, CHST9, IL6, MME, GCNT4, HSD17B6
BP	regulation of cell shape	GO:0008360	0.535217	FGD4, IL6, KIT, COCH
BP	regulation of synapse organization	GO:0050807	0.535217	FRMPD4, RAB17, THBS2
BP	protein autophosphorylation	GO:0046777	0.535217	CHEK2, KIT, IRAK3, FGFR4, EPHA1
BP	morphogenesis of a branching structure	GO:0001763	0.535217	ADAMTS16, IL6, FZD5, MYC, FGF2
BP	regulation of ossification	GO:0030278	0.535217	IFITM1, IL6, ENPP1, TACR1, TAC1
BP	positive regulation of translation	GO:0045727	0.535217	PIWIL2, IL6, FAM129A
BP	glycosphingolipid metabolic process	GO:0006687	0.535217	UGT8, KIT, ST8SIA3
BP	regulation of cellular ketone metabolic process	GO:0010565	0.535217	IL6, CPT1A, ATCAY, FGF19, FGFR4
BP	embryonic organ development	GO:0048568	0.535217	FZD5, MYB, KIT, COBL
BP	protein polymerization	GO:0051258	0.535217	TUBB2B, TUBB2A, COBL
BP	epithelial cell migration	GO:0010631	0.535217	DPP4, KIT, FGF2
BP	acute inflammatory response	GO:0002526	0.535217	IL6, TACR1, ASS1
BP	embryonic pattern specification	GO:0009880	0.535217	FZD5, COBL, OTX2
BP	ameboidal-type cell migration	GO:0001667	0.535217	DPP4, FGF19, KIT, FGF2
BP	aminoglycan metabolic process	GO:0006022	0.535217	CHST9, DSEL, MAMDC2, GPC4, FGF2
BP	cellular response to organonitrogen compound	GO:0071417	0.535217	GABRB3, SOCS1, GNG4, FGF19, DNMT3B, ENPP1, FGFR4, FGF2, ASS1
BP	lymphocyte differentiation	GO:0030098	0.535217	CR2, FZD5, BCL11A, KIT, MYB
BP	cytosolic calcium ion homeostasis	GO:0051480	0.535217	ITPR3, TACR1, TAC1, CCL28, FGF2
BP	regulation of response to wounding	GO:1903034	0.535217	IL6, SPP1, CD36, TC2N, TAC1, FGF2, KLKB1, PRKG1
BP	regulation of digestive system process	GO:0044058	0.535217	TACR1, TAC1
BP	regulation of lipase activity	GO:0060191	0.535217	PPP4R4, KIT, ITPR3, FGF2
BP	regulation of excretion	GO:0044062	0.535217	TACR1, TAC1
BP	regulation of response to DNA damage stimulus	GO:2001020	0.535217	RINT1, MYC, TEX15, CLU
BP	cellular amide metabolic process	GO:0043603	0.535217	PCSK1, UNC13A, MME, SMPDL3B, ASS1
BP	regulation of Rho GTPase activity	GO:0032319	0.535217	FGD4, RASGRF2, DOCK2, EPHA1, ARHGEF5
BP	positive regulation of cellular component movement	GO:0051272	0.535217	IL6, KIT, TACR1, TAC1, EPHA1, FGF2, ETS1
BP	positive regulation of phospholipase C activity	GO:0010863	0.535217	KIT, ITPR3, FGF2
BP	lipid catabolic process	GO:0016042	0.535217	PLA2G16, CPT1A, ACOXL, HSD17B6, SMPDL3B, SLC27A2
BP	detection of abiotic stimulus	GO:0009582	0.535217	KIT, TACR1, GPC4, TAC1, LRP8
BP	regulation of synaptic plasticity	GO:0048167	0.535217	UNC13A, KIT, ITPR3, SHISA9
BP	interferon-gamma-mediated signaling pathway	GO:0060333	0.535217	SOCS1, HLA-DRA, IFI30
BP	regulation of phospholipase C activity	GO:1900274	0.535217	KIT, ITPR3, FGF2
BP	regulation of acute inflammatory response	GO:0002673	0.535217	IL6, TAC1, KLKB1
BP	positive regulation of lipid kinase activity	GO:0090218	0.535217	KIT, FGF2
BP	positive regulation of CD4-positive, alpha-beta T cell activation	GO:2000516	0.535217	IL6, MYB
BP	positive regulation of phosphatidylinositol 3-kinase activity	GO:0043552	0.535217	KIT, FGF2
BP	vitamin metabolic process	GO:0006766	0.535217	CBR1, PSAT1, MOCOS, ENPP1
BP	multicellular organismal response to stress	GO:0033555	0.535217	GABRA5, TACR1, TAC1
BP	positive regulation of histone methylation	GO:0031062	0.535217	MYB, DNMT3B
BP	alpha-amino acid biosynthetic process	GO:1901607	0.535217	PSAT1, CTH, ASS1
BP	regulation of epithelial cell migration	GO:0010632	0.535217	TACR1, TAC1, ETS1, FGF2
BP	positive regulation of homeostatic process	GO:0032846	0.535217	SPP1, TACR1, TAC1, ETS1
BP	fatty acid catabolic process	GO:0009062	0.535217	ACOXL, CPT1A, SLC27A2
BP	fatty acid oxidation	GO:0019395	0.535217	ACOXL, CPT1A, SLC27A2
BP	positive regulation of response to wounding	GO:1903036	0.535217	IL6, CD36, TAC1, KLKB1
BP	lipid oxidation	GO:0034440	0.535217	ACOXL, CPT1A, SLC27A2
BP	negative regulation of insulin receptor signaling pathway	GO:0046627	0.535217	SOCS1, ENPP1
BP	sphingolipid metabolic process	GO:0006665	0.535217	UGT8, KIT, ST8SIA3, SMPDL3B
BP	regulation of CD4-positive, alpha-beta T cell differentiation	GO:0043370	0.535217	IL6, MYB
BP	response to fluid shear stress	GO:0034405	0.535217	ETS1, ASS1
BP	lipid storage	GO:0019915	0.535217	ENPP1, CD36
BP	cellular response to fatty acid	GO:0071398	0.535217	CPT1A, ASS1
BP	regulation of JAK-STAT cascade	GO:0046425	0.535217	IL6, SOCS1, KIT
BP	negative regulation of fibroblast proliferation	GO:0048147	0.535217	MYC, IFI30
BP	B cell activation	GO:0042113	0.535217	CR2, BCL11A, KIT, MYB
BP	positive regulation of tyrosine phosphorylation of Stat3 protein	GO:0042517	0.535217	IL6, KIT
BP	regulation of protein oligomerization	GO:0032459	0.535217	BCL11A, CLU
BP	negative regulation of cellular response to insulin stimulus	GO:1900077	0.535217	SOCS1, ENPP1
BP	cell division	GO:0051301	0.535217	DPPA3, KIT, CABLES1, CUZD1
BP	regulation of cell-matrix adhesion	GO:0001952	0.535217	CD36, EPHA1, CCL28
BP	brain development	GO:0007420	0.535217	FZD5, GABRA5, HESX1, CD9, SLC7A11
BP	regulation of transcription involved in G1/S transition of mitotic cell cycle	GO:0000083	0.535217	CCNA1, ORC1
BP	cellular response to biotic stimulus	GO:0071216	0.535217	IL6, FZD5, CD36, ASS1
BP	developmental programmed cell death	GO:0010623	0.535217	FZD5, KIT
BP	positive regulation of lymphocyte activation	GO:0051251	0.535217	DPP4, IL6, MYB, HLA-DRA, TACR1, TAC1
BP	folic acid-containing compound metabolic process	GO:0006760	0.535217	PIPOX, ALDH1L2
BP	regulation of CD4-positive, alpha-beta T cell activation	GO:2000514	0.535217	IL6, MYB
BP	regulation of tumor necrosis factor production	GO:0032680	0.535217	IRAK3, CD36, CLU
BP	positive regulation of cell development	GO:0010720	0.535217	IL6, BCL11A, KIT, CNTN1, DNMT3B, COBL, LRP8, ATOH1
BP	cellular lipid catabolic process	GO:0044242	0.535217	ACOXL, CPT1A, SMPDL3B, SLC27A2
BP	axis specification	GO:0009798	0.535217	FZD5, COBL, OTX2
BP	positive regulation of phospholipase activity	GO:0010518	0.535217	KIT, ITPR3, FGF2
BP	positive regulation of locomotion	GO:0040017	0.535217	IL6, KIT, TACR1, TAC1, EPHA1, FGF2, ETS1
BP	regulation of tumor necrosis factor superfamily cytokine production	GO:1903555	0.535217	IRAK3, CD36, CLU
BP	monocarboxylic acid metabolic process	GO:0032787	0.535217	CBR1, ACOXL, CPT1A, NR5A2, HPGD, DSEL, PLP1, PRODH, SLC27A2, PCK2
BP	phosphatidylinositol-mediated signaling	GO:0048015	0.535217	FGF19, KIT, FGFR4, FGF2
BP	inositol lipid-mediated signaling	GO:0048017	0.535217	FGF19, KIT, FGFR4, FGF2
BP	regulation of filopodium assembly	GO:0051489	0.535217	GAP43, RAB17
BP	positive regulation of sodium ion transport	GO:0010765	0.535217	CNTN1, FGF12
BP	neutral amino acid transport	GO:0015804	0.535217	SLC43A1, SLC38A5
BP	regulation of developmental growth	GO:0048638	0.535217	BCL11A, NRK, SPP1, FGF2
BP	cyclic-nucleotide-mediated signaling	GO:0019935	0.535217	CD36, PRKG1
BP	negative regulation of protein kinase activity	GO:0006469	0.535217	IL6, SOCS1, IRAK3, EPHA1, PPM1E
BP	sodium ion transmembrane transport	GO:0035725	0.535217	SCNN1A, SLC4A11, NALCN
BP	single-organism behavior	GO:0044708	0.535217	GRIA1, FOXB1, GABRA5, KIT, ITPR3, TACR1, TAC1, FGF12
BP	positive regulation of blood pressure	GO:0045777	0.535217	TACR3, TACR1
BP	regulation of peptidyl-tyrosine phosphorylation	GO:0050730	0.535217	IL6, SOCS1, KIT, CD36, LRP8
BP	response to pain	GO:0048265	0.535217	TACR1, TAC1
BP	calcium ion-dependent exocytosis	GO:0017156	0.535217	TRIM36, SYT6
BP	regulation of multi-organism process	GO:0043900	0.535217	HERC5, IFITM1, NR5A2, CD36, AP1S3, DOCK2, AP1M2
BP	second-messenger-mediated signaling	GO:0019932	0.535217	VSNL1, ITPR3, CD36, PRKG1
BP	ceramide biosynthetic process	GO:0046513	0.535217	UGT8, ST8SIA3
BP	regulation of bone resorption	GO:0045124	0.535217	SPP1, TNFRSF11B
BP	male gonad development	GO:0008584	0.535217	ZFP42, KIT, SRY
BP	platelet degranulation	GO:0002576	0.535217	CD9, CD36, CLU
BP	drug metabolic process	GO:0017144	0.535217	CBR1, CYP2B6
BP	regulation of synaptic transmission, GABAergic	GO:0032228	0.535217	TACR1, TAC1
BP	lymphocyte activation	GO:0046649	0.535217	DPP4, CR2, FZD5, BCL11A, KIT, MYB, DOCK2
BP	epidermal growth factor receptor signaling pathway	GO:0007173	0.535217	FGF19, KIT, ITPR3, FGFR4, FGF2
BP	response to peptide hormone	GO:0043434	0.535217	IL6, GNG4, FGF19, ENPP1, FGFR4, FGF2, ASS1, TIMP4
BP	myeloid cell activation involved in immune response	GO:0002275	0.535217	KIT, DOCK2
BP	regulation of phosphatidylinositol 3-kinase activity	GO:0043551	0.535217	KIT, FGF2
BP	negative regulation of response to wounding	GO:1903035	0.535217	SPP1, FGF2, KLKB1, PRKG1
BP	midbrain development	GO:0030901	0.535217	FOXB1, OTX2
BP	lipid transport	GO:0006869	0.535217	CPT1A, CD36, SLC27A2, CLU, MFSD2A
BP	regulation of fat cell differentiation	GO:0045598	0.535217	IL6, WIF1, ENPP1
BP	negative regulation of cellular carbohydrate metabolic process	GO:0010677	0.535217	IL6, ENPP1
BP	regulation of interleukin-6 production	GO:0032675	0.535217	IL6, IRAK3, CD36
BP	2'-deoxyribonucleotide metabolic process	GO:0009394	0.535217	AK5, SAMHD1
BP	regulation of DNA biosynthetic process	GO:2000278	0.535217	MYC, FGFR4
BP	sensory perception of taste	GO:0050909	0.535217	SCNN1A, ITPR3
BP	lamellipodium assembly	GO:0030032	0.535217	FGD4, KIT
BP	regulation of protein stability	GO:0031647	0.535217	CHEK2, PIM2, IFI30, CLU
BP	protein trimerization	GO:0070206	0.535217	MLKL, TRIM22
BP	peptide hormone processing	GO:0016486	0.535217	PCSK1, MME
BP	positive regulation of alpha-beta T cell differentiation	GO:0046638	0.535217	IL6, MYB
BP	pteridine-containing compound metabolic process	GO:0042558	0.535217	PIPOX, ALDH1L2
BP	positive regulation of peptidyl-tyrosine phosphorylation	GO:0050731	0.535217	IL6, KIT, CD36, LRP8
BP	vesicle docking	GO:0048278	0.535217	UNC13A, SYT1
BP	regulation of insulin receptor signaling pathway	GO:0046626	0.535217	SOCS1, ENPP1
BP	myeloid leukocyte activation	GO:0002274	0.535217	KIT, DOCK2, CLU
BP	cellular response to nitrogen compound	GO:1901699	0.535217	GABRB3, SOCS1, GNG4, FGF19, DNMT3B, ENPP1, FGFR4, FGF2, ASS1
BP	regulation of innate immune response	GO:0045088	0.535217	SOCS1, POLR3G, IRAK3, CD36, SAMHD1, COCH
BP	positive regulation of phagocytosis	GO:0050766	0.535217	CD36, DOCK2
BP	ERBB signaling pathway	GO:0038127	0.535217	FGF19, KIT, ITPR3, FGFR4, FGF2
BP	deoxyribose phosphate metabolic process	GO:0019692	0.535217	AK5, SAMHD1
BP	lamellipodium organization	GO:0097581	0.535217	FGD4, KIT
BP	feeding behavior	GO:0007631	0.535217	CPT1A, NMU, TACR1
BP	actin cytoskeleton organization	GO:0030036	0.535217	FGD4, FAM101B, KIT, DOCK2, ARHGEF5, PRKG1
BP	anterior/posterior axis specification	GO:0009948	0.535217	FZD5, OTX2
BP	positive regulation of cell projection organization	GO:0031346	0.535217	BCL11A, KIT, CNTN1, COBL, LRP8
BP	cell-type specific apoptotic process	GO:0097285	0.535217	IL6, MYC, CLC
BP	anion homeostasis	GO:0055081	0.535217	ENPP1, FGFR4
BP	cellular response to peptide hormone stimulus	GO:0071375	0.535217	GNG4, FGF19, ENPP1, FGFR4, FGF2, ASS1
BP	negative regulation of fat cell differentiation	GO:0045599	0.535217	IL6, ENPP1
BP	regulated secretory pathway	GO:0045055	0.535217	KIT, STEAP2
BP	regulation of lipid storage	GO:0010883	0.535217	IL6, CD36
BP	synaptic transmission, glutamatergic	GO:0035249	0.535217	GRIA1, UNC13A
BP	positive regulation of inflammatory response	GO:0050729	0.535217	IL6, TAC1, KLKB1
BP	positive regulation of cytoskeleton organization	GO:0051495	0.535217	TACR1, EPHA1, TAC1, PPM1E
BP	T cell activation	GO:0042110	0.535217	DPP4, FZD5, BCL11A, KIT, DOCK2
BP	deoxyribonucleotide metabolic process	GO:0009262	0.535217	AK5, SAMHD1
BP	leukocyte activation	GO:0045321	0.535217	DPP4, CR2, FZD5, BCL11A, KIT, MYB, DOCK2, CLU
BP	regulation of histone methylation	GO:0031060	0.535217	MYB, DNMT3B
BP	cellular calcium ion homeostasis	GO:0006874	0.535217	CCDC109B, ITPR3, TACR1, TAC1, CCL28, FGF2
BP	intermediate filament cytoskeleton organization	GO:0045104	0.535217	NEFM, INA
BP	regulation of muscle system process	GO:0090257	0.535217	NMU, TACR3, TACR1, PRKG1
BP	negative regulation of kinase activity	GO:0033673	0.535217	IL6, SOCS1, IRAK3, EPHA1, PPM1E
BP	regulation of bone remodeling	GO:0046850	0.535217	SPP1, TNFRSF11B
BP	bile acid metabolic process	GO:0008206	0.535217	NR5A2, SLC27A2
BP	intermediate filament-based process	GO:0045103	0.535217	NEFM, INA
BP	acute-phase response	GO:0006953	0.535217	IL6, ASS1
BP	negative regulation of type I interferon production	GO:0032480	0.535217	HERC5, RNF125
BP	regulation of phospholipase activity	GO:0010517	0.535217	KIT, ITPR3, FGF2
BP	cellular response to acid chemical	GO:0071229	0.535217	CPT1A, SOCS1, DNMT3B, ASS1
BP	positive regulation of dendrite development	GO:1900006	0.535217	COBL, LRP8
BP	glial cell development	GO:0021782	0.535217	PLP1, CD9
BP	aging	GO:0007568	0.535217	IL6, MME, CHEK2, TACR3, ASS1
BP	positive regulation of lipase activity	GO:0060193	0.535217	KIT, ITPR3, FGF2
BP	negative regulation of myeloid leukocyte differentiation	GO:0002762	0.535217	MYC, LRRC17
BP	positive regulation of neuron projection development	GO:0010976	0.535217	BCL11A, CNTN1, COBL, LRP8
BP	regulation of cell-substrate adhesion	GO:0010810	0.535217	SPP1, CD36, EPHA1, CCL28
BP	regulation of neurotransmitter levels	GO:0001505	0.535217	SLC22A3, UNC13A, SYT1
BP	cellular response to glucagon stimulus	GO:0071377	0.535217	GNG4, ASS1
BP	positive regulation of leukocyte activation	GO:0002696	0.535217	DPP4, IL6, MYB, HLA-DRA, TACR1, TAC1
BP	response to nicotine	GO:0035094	0.535217	TACR1, SLC7A11
BP	cellular response to oxidative stress	GO:0034599	0.535217	IL6, CD36, PRODH, ETS1
BP	response to light stimulus	GO:0009416	0.535217	FOXB1, MME, MYC, NMU, KIT, GPC4, LRP8
BP	response to radiation	GO:0009314	0.535217	FOXB1, MME, CHEK2, MYC, NMU, KIT, DNMT3B, GPC4, LRP8
BP	endocrine pancreas development	GO:0031018	0.535217	IL6, NR5A2
BP	regulation of synapse assembly	GO:0051963	0.535217	RAB17, THBS2
BP	response to peptide	GO:1901652	0.535217	IL6, GNG4, FGF19, ENPP1, FGFR4, FGF2, ASS1, TIMP4
BP	post-Golgi vesicle-mediated transport	GO:0006892	0.535217	AP1S3, STEAP2, AP1M2
BP	macromolecule glycosylation	GO:0043413	0.535217	MGAT4C, WBSCR17, FUT9, ST8SIA3, GCNT4, MUC3A
BP	protein glycosylation	GO:0006486	0.535217	MGAT4C, WBSCR17, FUT9, ST8SIA3, GCNT4, MUC3A
BP	water-soluble vitamin metabolic process	GO:0006767	0.535217	PSAT1, MOCOS, ENPP1
BP	regulation of lipid kinase activity	GO:0043550	0.535217	KIT, FGF2
BP	negative regulation of cell growth	GO:0030308	0.535217	GNG4, BCL11A, SPP1, ENPP1
BP	iron ion homeostasis	GO:0055072	0.535217	MYC, STEAP1, STEAP2
BP	calcium ion transport into cytosol	GO:0060402	0.535217	ITPR3, FGF2
BP	microtubule-based transport	GO:0010970	0.535217	UGT8, NEFM, KIF1A
BP	glycolipid biosynthetic process	GO:0009247	0.535217	UGT8, ST8SIA3
BP	glycolipid metabolic process	GO:0006664	0.535217	UGT8, KIT, ST8SIA3
BP	regulation of alpha-beta T cell differentiation	GO:0046637	0.535217	IL6, MYB
BP	DNA methylation	GO:0006306	0.535217	PIWIL2, DNMT3B
BP	cellular cation homeostasis	GO:0030003	0.535217	MYC, CCDC109B, SLC4A11, ITPR3, TACR1, TAC1, CCL28, FGF2
BP	negative regulation of neuron death	GO:1901215	0.535217	GABRB3, FOXB1, IL6, GABRA5
BP	negative regulation of carbohydrate metabolic process	GO:0045912	0.535217	IL6, ENPP1
BP	DNA alkylation	GO:0006305	0.535217	PIWIL2, DNMT3B
BP	cellular response to peptide	GO:1901653	0.535217	GNG4, FGF19, ENPP1, FGFR4, FGF2, ASS1
BP	cytosolic calcium ion transport	GO:0060401	0.535217	ITPR3, FGF2
BP	receptor-mediated endocytosis	GO:0006898	0.535217	GRIA1, ENPP1, CD36, LRP8
BP	positive regulation of cell activation	GO:0050867	0.535217	DPP4, IL6, MYB, HLA-DRA, TACR1, TAC1
BP	sterol transport	GO:0015918	0.535217	CD36, CLU
BP	cholesterol transport	GO:0030301	0.535217	CD36, CLU
BP	cell cycle G1/S phase transition	GO:0044843	0.535217	CCNA1, ORC1, MYB, PIM2
BP	organic acid biosynthetic process	GO:0016053	0.535217	PSAT1, DSEL, CTH, PLP1, SLC27A2, ASS1
BP	cellular divalent inorganic cation homeostasis	GO:0072503	0.535217	CCDC109B, ITPR3, TACR1, TAC1, CCL28, FGF2
BP	G1/S transition of mitotic cell cycle	GO:0000082	0.535217	CCNA1, ORC1, MYB, PIM2
BP	carboxylic acid biosynthetic process	GO:0046394	0.535217	PSAT1, DSEL, CTH, PLP1, SLC27A2, ASS1
BP	glycosylation	GO:0070085	0.535217	MGAT4C, WBSCR17, FUT9, ST8SIA3, GCNT4, MUC3A
BP	homeostasis of number of cells	GO:0048872	0.535217	MYB, GCNT4, TEX15
BP	sperm motility	GO:0030317	0.535217	HIST1H1T, NALCN
BP	negative regulation of hemostasis	GO:1900047	0.535217	KLKB1, PRKG1
BP	negative regulation of blood coagulation	GO:0030195	0.535217	KLKB1, PRKG1
BP	calcium ion transport	GO:0006816	0.535217	MYB, CCDC109B, ITPR3, NALCN, FGF2
BP	response to alcohol	GO:0097305	0.535217	SPP1, TACR3, TACR1, LRP8, ETS1, ASS1
BP	T cell differentiation	GO:0030217	0.535217	FZD5, BCL11A, KIT
BP	aspartate family amino acid metabolic process	GO:0009066	0.535217	PIPOX, ASS1
BP	post-translational protein modification	GO:0043687	0.535217	MGAT4C, DSCC1, ST8SIA3, GCNT4, MUC3A
BP	calcium ion homeostasis	GO:0055074	0.535217	CCDC109B, ITPR3, TACR1, TAC1, CCL28, FGF2
BP	regulation of cell adhesion	GO:0030155	0.535217	DPP4, SPP1, CD36, EPHA1, CCL28, ASS1, PRKG1
BP	negative regulation of phosphorus metabolic process	GO:0010563	0.535217	IL6, SOCS1, MYC, PPP4R4, FAM129A, ENPP1, IRAK3, EPHA1, PPM1E
BP	negative regulation of phosphate metabolic process	GO:0045936	0.535217	IL6, SOCS1, MYC, PPP4R4, FAM129A, ENPP1, IRAK3, EPHA1, PPM1E
BP	positive regulation of MAPK cascade	GO:0043410	0.535217	IL6, FZD5, NRK, FGF19, KIT, CD36, FGFR4, FGF2
BP	cell fate determination	GO:0001709	0.535217	OTX2, ATOH1
BP	response to antibiotic	GO:0046677	0.535217	IL6, ETS1
BP	regulation of interleukin-12 production	GO:0032655	0.535217	IRAK3, CD36
BP	regulation of cellular response to insulin stimulus	GO:1900076	0.535217	SOCS1, ENPP1
BP	nervous system development	GO:0007399	0.535217	FUT9, FGF19, CABLES1, FGF2, FGF12, CHRDL1
BP	regulation of sequence-specific DNA binding transcription factor activity	GO:0051090	0.535217	IL6, CTH, KIT, IRAK3, LRP8, CLU, TRIM22
BP	response to gamma radiation	GO:0010332	0.535217	MYC, CHEK2
BP	amide biosynthetic process	GO:0043604	0.535217	PCSK1, ASS1
BP	regulation of ERK1 and ERK2 cascade	GO:0070372	0.535217	IL6, FGF19, FGFR4, FGF2
BP	hormone biosynthetic process	GO:0042446	0.535217	CHST9, HSD17B6
BP	positive regulation of tumor necrosis factor production	GO:0032760	0.535217	CD36, CLU
BP	JAK-STAT cascade	GO:0007259	0.535217	SOCS1, NMI
BP	positive regulation of tyrosine phosphorylation of STAT protein	GO:0042531	0.535217	IL6, KIT
BP	visual learning	GO:0008542	0.535217	FOXB1, KIT
BP	regulation of ion homeostasis	GO:2000021	0.535217	TACR1, TAC1, FGF2, FGF12
BP	response to calcium ion	GO:0051592	0.535217	IL6, SYT1, ITPR3
BP	liposaccharide metabolic process	GO:1903509	0.535217	UGT8, KIT, ST8SIA3
BP	glycosaminoglycan biosynthetic process	GO:0006024	0.535217	CHST9, DSEL, GPC4
BP	aminoglycan biosynthetic process	GO:0006023	0.535217	CHST9, DSEL, GPC4
BP	negative regulation of developmental growth	GO:0048640	0.535217	BCL11A, SPP1
BP	fatty acid metabolic process	GO:0006631	0.535217	CBR1, CPT1A, ACOXL, HPGD, PLP1, SLC27A2
BP	membrane lipid metabolic process	GO:0006643	0.535217	UGT8, KIT, ST8SIA3, SMPDL3B
BP	positive regulation of tumor necrosis factor superfamily cytokine production	GO:1903557	0.535217	CD36, CLU
BP	membrane docking	GO:0022406	0.535217	UNC13A, SYT1
BP	response to nutrient	GO:0007584	0.535217	SPP1, TNFRSF11B, CCL28, ASS1
BP	substantia nigra development	GO:0021762	0.535217	PLP1, INA
BP	negative regulation of endopeptidase activity	GO:0010951	0.535217	SERPINB4, IL6, TFPI2, A2ML1, TIMP4
BP	positive regulation of lipid metabolic process	GO:0045834	0.535217	CPT1A, KIT, FGF2
BP	sensory organ development	GO:0007423	0.535217	FZD5, HESX1, CHRDL1
BP	regulation of lymphocyte activation	GO:0051249	0.535217	DPP4, IL6, MYB, HLA-DRA, TACR1, CLC, TAC1
BP	negative regulation of protein modification process	GO:0031400	0.535217	IL6, SOCS1, FAM129A, DNMT3B, ENPP1, IRAK3, EPHA1, PPM1E
BP	regulation of synaptic transmission, glutamatergic	GO:0051966	0.535217	UNC13A, SYT1
BP	tube development	GO:0035295	0.535217	MYB, KIT, COBL, ASS1
BP	regulation of cell morphogenesis	GO:0022604	0.535217	FGD4, IL6, BCL11A, KIT, SPP1, NEFM, LRP8, COCH
BP	regulation of neuron death	GO:1901214	0.535217	GABRB3, FOXB1, IL6, GABRA5, CLU
BP	smooth muscle contraction	GO:0006939	0.535217	HTR1D, TACR1
BP	negative regulation of cell migration	GO:0030336	0.535217	IFITM1, EPHA1, CCL28, FGF2
BP	acid secretion	GO:0046717	0.535217	SYT1, NMU
BP	response to transition metal nanoparticle	GO:1990267	0.535217	MT1M, MT1H, ASS1
BP	positive regulation of alpha-beta T cell activation	GO:0046635	0.535217	IL6, MYB
BP	negative regulation of axonogenesis	GO:0050771	0.535217	BCL11A, SPP1
BP	cellular response to UV	GO:0034644	0.535217	MME, MYC
BP	negative regulation of coagulation	GO:0050819	0.535217	KLKB1, PRKG1
BP	positive regulation of JNK cascade	GO:0046330	0.535217	FZD5, FGF19, NRK
BP	cellular amino acid biosynthetic process	GO:0008652	0.535217	PSAT1, CTH, ASS1
BP	regulation of type I interferon production	GO:0032479	0.535217	HERC5, RNF125, POLR3G
BP	leukocyte migration	GO:0050900	0.535217	IL6, KIT, SPP1, SLC7A11, ARHGEF5
BP	regulation of lymphocyte proliferation	GO:0050670	0.535217	IL6, TACR1, CLC, TAC1
BP	negative regulation of cell motility	GO:2000146	0.535217	IFITM1, EPHA1, CCL28, FGF2
BP	cellular response to drug	GO:0035690	0.535217	MYC, PPM1E
BP	intrinsic apoptotic signaling pathway	GO:0097193	0.535217	CHEK2, CHAC1, PRODH, CLU
BP	endothelial cell migration	GO:0043542	0.535217	DPP4, FGF2
BP	positive regulation of I-kappaB kinase/NF-kappaB signaling	GO:0043123	0.535217	CTH, CD36, PIM2, TRIM22
BP	regulation of stress-activated MAPK cascade	GO:0032872	0.535217	FZD5, MYC, FGF19, NRK
BP	regulation of insulin secretion	GO:0050796	0.535217	PCSK1, CPT1A, ITPR3, PCK2
BP	central nervous system development	GO:0007417	0.535217	UGT8, TIMP4, ATOH1
BP	regulation of leukocyte migration	GO:0002685	0.535217	IL6, TACR1, CCL28
BP	visual behavior	GO:0007632	0.535217	FOXB1, KIT
BP	cellular response to lipopolysaccharide	GO:0071222	0.535217	IL6, CD36, ASS1
BP	response to fatty acid	GO:0070542	0.535217	CPT1A, ASS1
BP	'de novo' posttranslational protein folding	GO:0051084	0.535217	TUBB2B, TUBB2A
BP	positive regulation of cell adhesion	GO:0045785	0.535217	SPP1, CD36, EPHA1, CCL28
BP	regulation of mononuclear cell proliferation	GO:0032944	0.535217	IL6, TACR1, CLC, TAC1
BP	response to glucagon	GO:0033762	0.535217	GNG4, ASS1
BP	regulation of stress-activated protein kinase signaling cascade	GO:0070302	0.535217	FZD5, MYC, FGF19, NRK
BP	regulation of muscle organ development	GO:0048634	0.535217	IL6, MEGF10, FGF2
BP	regulation of steroid biosynthetic process	GO:0050810	0.535217	FGF19, FGFR4
BP	positive regulation of interleukin-6 production	GO:0032755	0.535217	IL6, CD36
BP	positive regulation of production of molecular mediator of immune response	GO:0002702	0.535217	IL6, CD36
BP	phospholipase C-activating G-protein coupled receptor signaling pathway	GO:0007200	0.535217	GNA14, TACR1
BP	regulation of phagocytosis	GO:0050764	0.535217	CD36, DOCK2
BP	peptide metabolic process	GO:0006518	0.535217	PCSK1, UNC13A, MME
BP	regulation of axonogenesis	GO:0050770	0.535217	BCL11A, SPP1, NEFM
BP	regulation of glucose import	GO:0046324	0.535217	FGF19, ENPP1
BP	regulation of Notch signaling pathway	GO:0008593	0.535217	KIT, CHAC1
BP	forebrain development	GO:0030900	0.535217	OTX2, PRKG1
BP	defense response to Gram-positive bacterium	GO:0050830	0.535217	IL6, CD36
BP	positive regulation of endothelial cell migration	GO:0010595	0.535217	ETS1, FGF2
BP	positive regulation of histone modification	GO:0031058	0.535217	MYB, DNMT3B
BP	negative regulation of cell adhesion	GO:0007162	0.535217	CCL28, ASS1, PRKG1
BP	positive regulation of lymphocyte proliferation	GO:0050671	0.535217	IL6, TACR1, TAC1
BP	'de novo' protein folding	GO:0006458	0.535217	TUBB2B, TUBB2A
BP	arachidonic acid metabolic process	GO:0019369	0.535217	CBR1, HPGD
BP	protein homotetramerization	GO:0051289	0.535217	CTH, SAMHD1
BP	positive regulation of chromatin modification	GO:1903310	0.535217	MYB, DNMT3B
BP	positive regulation of JAK-STAT cascade	GO:0046427	0.535217	IL6, KIT
BP	regulation of viral genome replication	GO:0045069	0.535217	IFITM1, NR5A2
BP	DNA methylation or demethylation	GO:0044728	0.535217	PIWIL2, DNMT3B
BP	dicarboxylic acid transport	GO:0006835	0.535217	SYT1, SLC7A11
BP	neurotransmitter secretion	GO:0007269	0.535217	UNC13A, SYT1
BP	homotypic cell-cell adhesion	GO:0034109	0.535217	MEGF10, SLC7A11
BP	O-glycan processing	GO:0016266	0.535217	GCNT4, MUC3A
BP	cell-cell recognition	GO:0009988	0.535217	HIST1H1T, DOCK2
BP	regulation of sodium ion transport	GO:0002028	0.535217	CNTN1, FGF12
BP	regulation of tissue remodeling	GO:0034103	0.535217	SPP1, TNFRSF11B
BP	positive regulation of osteoblast differentiation	GO:0045669	0.535217	IL6, IFITM1
BP	neuron-neuron synaptic transmission	GO:0007270	0.535217	GRIA1, UNC13A
BP	glycosaminoglycan catabolic process	GO:0006027	0.535217	GPC4, FGF2
BP	cellular ketone metabolic process	GO:0042180	0.535217	CBR1, CYP2B6
BP	inner ear morphogenesis	GO:0042472	0.535217	OTX2, ATOH1
BP	spermatid development	GO:0007286	0.535217	ZFP42, KIT
BP	apoptotic mitochondrial changes	GO:0008637	0.535217	PIM2, CLU
BP	cell aging	GO:0007569	0.535217	MME, CHEK2
BP	pyridine-containing compound metabolic process	GO:0072524	0.535217	PSAT1, PCK2
BP	regulation of extent of cell growth	GO:0061387	0.535217	BCL11A, SPP1
BP	cellular response to hydrogen peroxide	GO:0070301	0.535217	IL6, ETS1
BP	gene silencing	GO:0016458	0.535217	PIWIL2, DNMT3B
BP	cell fate specification	GO:0001708	0.535217	OTX2, ATOH1
BP	regulation of protein import into nucleus, translocation	GO:0033158	0.535217	IL6
BP	regulation of circadian sleep/wake cycle, sleep	GO:0045187	0.535217	IL6
BP	response to dexamethasone	GO:0071548	0.535217	ASS1
BP	positive regulation of metanephros development	GO:0072216	0.535217	MYC
BP	regulation of circadian sleep/wake cycle	GO:0042749	0.535217	IL6
BP	regulation of superoxide metabolic process	GO:0090322	0.535217	CD36
BP	cellular response to dexamethasone stimulus	GO:0071549	0.535217	ASS1
BP	lymphoid progenitor cell differentiation	GO:0002320	0.535217	KIT
BP	phasic smooth muscle contraction	GO:0014821	0.535217	HTR1D
BP	apoptotic process involved in morphogenesis	GO:0060561	0.535217	FZD5
BP	negative regulation of growth of symbiont in host	GO:0044130	0.535217	CD36
BP	regulation of growth of symbiont in host	GO:0044126	0.535217	CD36
BP	CD4-positive or CD8-positive, alpha-beta T cell lineage commitment	GO:0043369	0.535217	IL6
BP	germ cell migration	GO:0008354	0.535217	KIT
BP	negative regulation of glucose transport	GO:0010829	0.535217	ENPP1
BP	reverse cholesterol transport	GO:0043691	0.535217	CLU
BP	glial cell proliferation	GO:0014009	0.535217	CLU
BP	negative regulation of tissue remodeling	GO:0034104	0.535217	TNFRSF11B
BP	somatic stem cell division	GO:0048103	0.535217	KIT
BP	mast cell activation	GO:0045576	0.535217	KIT
BP	negative regulation of interleukin-12 production	GO:0032695	0.535217	IRAK3
BP	regulation of corticosteroid hormone secretion	GO:2000846	0.535217	TAC1
BP	negative regulation of growth of symbiont involved in interaction with host	GO:0044146	0.535217	CD36
BP	behavioral response to pain	GO:0048266	0.535217	TACR1
BP	regulation of cell fate specification	GO:0042659	0.535217	FGF2
BP	lung-associated mesenchyme development	GO:0060484	0.535217	DPPA4
BP	regulation of tyrosine phosphorylation of Stat1 protein	GO:0042510	0.535217	KIT
BP	drug transmembrane transport	GO:0006855	0.535217	SLC22A3
BP	modulation of growth of symbiont involved in interaction with host	GO:0044144	0.535217	CD36
BP	regulation of catecholamine metabolic process	GO:0042069	0.535217	TACR3
BP	intermediate filament organization	GO:0045109	0.535217	NEFM
BP	negative regulation of dendrite development	GO:2000171	0.535217	BCL11A
BP	response to thyroid hormone	GO:0097066	0.535217	KIT
BP	regulation of chemokine biosynthetic process	GO:0045073	0.535217	IL6
BP	dendritic cell chemotaxis	GO:0002407	0.535217	ARHGEF5
BP	negative regulation of lipid storage	GO:0010888	0.535217	IL6
BP	regulation of developmental pigmentation	GO:0048070	0.535217	KIT
BP	positive regulation of meiotic cell cycle	GO:0051446	0.535217	PIWIL2
BP	cofactor catabolic process	GO:0051187	0.535217	ALDH1L2
BP	lung epithelium development	GO:0060428	0.535217	FGFR4
BP	positive regulation of tyrosine phosphorylation of Stat5 protein	GO:0042523	0.535217	KIT
BP	nitric oxide mediated signal transduction	GO:0007263	0.535217	CD36
BP	production of molecular mediator of immune response	GO:0002440	0.535217	KIT
BP	regulation of fibrinolysis	GO:0051917	0.535217	KLKB1
BP	positive regulation of tyrosine phosphorylation of Stat1 protein	GO:0042511	0.535217	KIT
BP	negative regulation of glucose import	GO:0046325	0.535217	ENPP1
BP	response to interferon-alpha	GO:0035455	0.535217	IFITM1
BP	mammary gland epithelial cell differentiation	GO:0060644	0.535217	FOXB1
BP	negative regulation of DNA-dependent DNA replication	GO:2000104	0.535217	CHEK2
BP	regulation of immunoglobulin secretion	GO:0051023	0.535217	IL6
BP	megakaryocyte development	GO:0035855	0.535217	KIT
BP	regulation of steroid hormone secretion	GO:2000831	0.535217	TAC1
BP	drinking behavior	GO:0042756	0.535217	TACR1
BP	N-acetylglucosamine metabolic process	GO:0006044	0.535217	CHST4
BP	positive regulation of macrophage derived foam cell differentiation	GO:0010744	0.535217	CD36
BP	positive regulation of epidermal cell differentiation	GO:0045606	0.535217	ATOH1
BP	myelin maintenance	GO:0043217	0.535217	CLU
BP	amino-acid betaine metabolic process	GO:0006577	0.535217	CPT1A
BP	interleukin-6-mediated signaling pathway	GO:0070102	0.535217	IL6
BP	cellular response to cadmium ion	GO:0071276	0.535217	MT1H
BP	hyaluronan catabolic process	GO:0030214	0.535217	FGF2
BP	regulation of dopamine metabolic process	GO:0042053	0.535217	TACR3
BP	phosphatidylinositol acyl-chain remodeling	GO:0036149	0.535217	PLA2G16
BP	positive regulation of calcium ion-dependent exocytosis	GO:0045956	0.535217	SYT1
BP	azole transport	GO:0045117	0.535217	SLC22A3
BP	regulation of cholesterol storage	GO:0010885	0.535217	CD36
BP	regulation of cell proliferation involved in kidney development	GO:1901722	0.535217	MYC
BP	layer formation in cerebral cortex	GO:0021819	0.535217	LRP8
BP	epithelial cell-cell adhesion	GO:0090136	0.535217	KIT
BP	myeloid leukocyte mediated immunity	GO:0002444	0.535217	IL6
BP	T cell lineage commitment	GO:0002360	0.535217	IL6
BP	regulation of type B pancreatic cell apoptotic process	GO:2000674	0.535217	IL6
BP	carnitine shuttle	GO:0006853	0.535217	CPT1A
BP	response to magnesium ion	GO:0032026	0.535217	TNFRSF11B
BP	thyroid hormone metabolic process	GO:0042403	0.535217	GCNT4
BP	endocytic recycling	GO:0032456	0.535217	RAB17
BP	microtubule cytoskeleton organization involved in mitosis	GO:1902850	0.535217	CHEK2
BP	positive T cell selection	GO:0043368	0.535217	DOCK2
BP	phosphatidylserine acyl-chain remodeling	GO:0036150	0.535217	PLA2G16
BP	monocyte chemotaxis	GO:0002548	0.535217	IL6
BP	neutrophil mediated immunity	GO:0002446	0.535217	IL6
BP	membrane raft organization	GO:0031579	0.535217	DOCK2
BP	mast cell activation involved in immune response	GO:0002279	0.535217	KIT
BP	negative regulation of viral entry into host cell	GO:0046597	0.535217	IFITM1
BP	intracellular lipid transport	GO:0032365	0.535217	CPT1A
BP	positive regulation of protein import into nucleus, translocation	GO:0033160	0.535217	IL6
BP	amino-acid betaine transport	GO:0015838	0.535217	CPT1A
BP	response to caffeine	GO:0031000	0.535217	IL6
BP	relaxation of smooth muscle	GO:0044557	0.535217	PRKG1
BP	T cell apoptotic process	GO:0070231	0.535217	CLC
BP	positive regulation of meiosis	GO:0045836	0.535217	PIWIL2
BP	astrocyte development	GO:0014002	0.535217	PLP1
BP	response to UV-B	GO:0010224	0.535217	MME
BP	lymphocyte apoptotic process	GO:0070227	0.535217	CLC
BP	segment specification	GO:0007379	0.535217	COBL
BP	negative regulation of platelet activation	GO:0010544	0.535217	PRKG1
BP	organic cation transport	GO:0015695	0.535217	SLC22A3
BP	lens fiber cell differentiation	GO:0070306	0.535217	SLC7A11
BP	regulation of glucocorticoid secretion	GO:2000849	0.535217	TAC1
BP	leukocyte tethering or rolling	GO:0050901	0.535217	CHST4
BP	branching involved in salivary gland morphogenesis	GO:0060445	0.535217	IL6
BP	hyperosmotic salinity response	GO:0042538	0.535217	TACR3
BP	ovulation	GO:0030728	0.535217	HPGD
BP	response to phenylpropanoid	GO:0080184	0.535217	CD36
BP	regulation of N-methyl-D-aspartate selective glutamate receptor activity	GO:2000310	0.535217	RASGRF2
BP	positive thymic T cell selection	GO:0045059	0.535217	DOCK2
BP	striated muscle cell proliferation	GO:0014855	0.535217	MEGF10
BP	regulation of platelet aggregation	GO:0090330	0.535217	PRKG1
BP	cGMP biosynthetic process	GO:0006182	0.535217	GUCY2C
BP	apoptotic cell clearance	GO:0043277	0.535217	CD36
BP	positive regulation of protein ubiquitination involved in ubiquitin-dependent protein catabolic process	GO:2000060	0.535217	CLU
BP	negative regulation of JAK-STAT cascade	GO:0046426	0.535217	SOCS1
BP	positive regulation of CREB transcription factor activity	GO:0032793	0.535217	LRP8
BP	oxygen transport	GO:0015671	0.535217	MYC
BP	regulation of meiosis I	GO:0060631	0.535217	PIWIL2
BP	regulation of cellular amide metabolic process	GO:0034248	0.535217	CLU
BP	organ induction	GO:0001759	0.535217	FGFR4
BP	neurotransmitter uptake	GO:0001504	0.535217	SLC22A3
BP	positive regulation of male gonad development	GO:2000020	0.535217	SRY
BP	positive regulation of neurotransmitter transport	GO:0051590	0.535217	UNC13A
BP	cytokine production involved in immune response	GO:0002367	0.535217	KIT
BP	regulation of DNA methylation	GO:0044030	0.535217	DPPA3
BP	carnitine transport	GO:0015879	0.535217	CPT1A
BP	forebrain morphogenesis	GO:0048853	0.535217	HESX1
BP	positive regulation of type 2 immune response	GO:0002830	0.535217	IL6
BP	urinary tract smooth muscle contraction	GO:0014848	0.535217	TACR1
BP	carnitine transmembrane transport	GO:1902603	0.535217	CPT1A
BP	cellular response to sterol	GO:0036315	0.535217	LRP8
BP	regulation of feeding behavior	GO:0060259	0.535217	TACR3
BP	defense response to protozoan	GO:0042832	0.535217	IL6
BP	negative regulation of smooth muscle contraction	GO:0045986	0.535217	PRKG1
BP	negative regulation of chemokine production	GO:0032682	0.535217	IL6
BP	regulation of DNA damage checkpoint	GO:2000001	0.535217	RINT1
BP	localization within membrane	GO:0051668	0.535217	DOCK2
BP	tricarboxylic acid metabolic process	GO:0072350	0.535217	ASS1
BP	mast cell degranulation	GO:0043303	0.535217	KIT
BP	female gonad development	GO:0008585	0.535217	ZFP42
BP	necroptotic process	GO:0070266	0.535217	MLKL
BP	positive regulation of steroid hormone secretion	GO:2000833	0.535217	TAC1
BP	ADP metabolic process	GO:0046031	0.535217	AK5
BP	negative regulation of bone remodeling	GO:0046851	0.535217	TNFRSF11B
BP	response to growth hormone	GO:0060416	0.535217	ASS1
BP	regulation of cellular extravasation	GO:0002691	0.535217	CCL28
BP	thalamus development	GO:0021794	0.535217	FOXB1
BP	negative T cell selection	GO:0043383	0.535217	DOCK2
BP	ribonucleoside diphosphate metabolic process	GO:0009185	0.535217	AK5
BP	negative regulation of phosphoprotein phosphatase activity	GO:0032515	0.535217	PPP4R4
BP	oxaloacetate metabolic process	GO:0006107	0.535217	PCK2
BP	positive regulation of cell fate commitment	GO:0010455	0.535217	FGF2
BP	detection of calcium ion	GO:0005513	0.535217	SYT1
BP	plasma membrane fusion	GO:0045026	0.535217	CD9
BP	positive regulation of bone resorption	GO:0045780	0.535217	SPP1
BP	midgut development	GO:0007494	0.535217	ASS1
BP	negative thymic T cell selection	GO:0045060	0.535217	DOCK2
BP	inositol phosphate-mediated signaling	GO:0048016	0.535217	ITPR3
BP	aspartate family amino acid catabolic process	GO:0009068	0.535217	PIPOX
BP	lipoprotein transport	GO:0042953	0.535217	CD36
BP	protein-cofactor linkage	GO:0018065	0.535217	CTH
BP	regulation of monocyte differentiation	GO:0045655	0.535217	MYC
BP	protein homotrimerization	GO:0070207	0.535217	MLKL
BP	ovulation cycle	GO:0042698	0.535217	TIMP4
BP	deoxyribonucleotide biosynthetic process	GO:0009263	0.535217	AK5
BP	androgen biosynthetic process	GO:0006702	0.535217	HSD17B6
BP	vitamin biosynthetic process	GO:0009110	0.535217	PSAT1
BP	regulation of tight junction assembly	GO:2000810	0.535217	FZD5
BP	positive regulation of tolerance induction	GO:0002645	0.535217	IRAK3
BP	catecholamine transport	GO:0051937	0.535217	SLC22A3
BP	purine ribonucleoside bisphosphate metabolic process	GO:0034035	0.535217	ENPP1
BP	hemidesmosome assembly	GO:0031581	0.535217	LAMC2
BP	response to histamine	GO:0034776	0.535217	GABRB3
BP	regulation of podosome assembly	GO:0071801	0.535217	ARHGEF5
BP	regulation of odontogenesis of dentin-containing tooth	GO:0042487	0.535217	TNFRSF11B
BP	detection of mechanical stimulus involved in sensory perception of sound	GO:0050910	0.535217	KIT
BP	response to auditory stimulus	GO:0010996	0.535217	TACR1
BP	positive regulation of bone remodeling	GO:0046852	0.535217	SPP1
BP	regulation of vesicle fusion	GO:0031338	0.535217	SYT1
BP	sodium-independent organic anion transport	GO:0043252	0.535217	SLCO4C1
BP	regulation of T-helper 2 cell differentiation	GO:0045628	0.535217	IL6
BP	DNA damage induced protein phosphorylation	GO:0006975	0.535217	CHEK2
BP	mitochondrial calcium ion transport	GO:0006851	0.535217	CCDC109B
BP	negative regulation of gluconeogenesis	GO:0045721	0.535217	IL6
BP	somite rostral/caudal axis specification	GO:0032525	0.535217	OTX2
BP	positive regulation of pseudopodium assembly	GO:0031274	0.535217	KIT
BP	regulation of telomere maintenance	GO:0032204	0.535217	MYC
BP	otic vesicle formation	GO:0030916	0.535217	HESX1
BP	positive regulation of fatty acid oxidation	GO:0046321	0.535217	CPT1A
BP	axon ensheathment in central nervous system	GO:0032291	0.535217	PLP1
BP	toxin transport	GO:1901998	0.535217	SLC22A3
BP	ganglioside metabolic process	GO:0001573	0.535217	ST8SIA3
BP	phospholipase C-activating dopamine receptor signaling pathway	GO:0060158	0.535217	GNA14
BP	serotonin receptor signaling pathway	GO:0007210	0.535217	HTR1D
BP	negative regulation of histone methylation	GO:0031061	0.535217	DNMT3B
BP	diaphragm development	GO:0060539	0.535217	ASS1
BP	cellular response to fluid shear stress	GO:0071498	0.535217	ASS1
BP	3'-phosphoadenosine 5'-phosphosulfate metabolic process	GO:0050427	0.535217	ENPP1
BP	regulation of pseudopodium assembly	GO:0031272	0.535217	KIT
BP	regulation of amyloid precursor protein catabolic process	GO:1902991	0.535217	CLU
BP	male sex determination	GO:0030238	0.535217	SRY
BP	cellular response to thyroid hormone stimulus	GO:0097067	0.535217	KIT
BP	regulation of T cell cytokine production	GO:0002724	0.535217	CLC
BP	lipoxygenase pathway	GO:0019372	0.535217	HPGD
BP	import into cell	GO:0098657	0.535217	STEAP2
BP	regulation of cholesterol homeostasis	GO:2000188	0.535217	FGFR4
BP	glycosylceramide metabolic process	GO:0006677	0.535217	UGT8
BP	response to water	GO:0009415	0.535217	CD9
BP	negative regulation of homotypic cell-cell adhesion	GO:0034111	0.535217	PRKG1
BP	low-density lipoprotein particle clearance	GO:0034383	0.535217	CD36
BP	regulation of T cell tolerance induction	GO:0002664	0.535217	CLC
BP	cellular response to cholesterol	GO:0071397	0.535217	LRP8
BP	regulation of fatty acid beta-oxidation	GO:0031998	0.535217	CPT1A
BP	mitochondrion distribution	GO:0048311	0.535217	ATCAY
BP	purine ribonucleoside diphosphate metabolic process	GO:0009179	0.535217	AK5
BP	purine nucleoside diphosphate metabolic process	GO:0009135	0.535217	AK5
BP	positive regulation of myeloid leukocyte cytokine production involved in immune response	GO:0061081	0.535217	CD36
BP	serine family amino acid catabolic process	GO:0009071	0.535217	GLDC
BP	cell migration involved in sprouting angiogenesis	GO:0002042	0.535217	FGF2
BP	basic amino acid transport	GO:0015802	0.535217	SLC7A3
BP	positive regulation of gastrulation	GO:2000543	0.535217	OTX2
BP	positive regulation of circadian rhythm	GO:0042753	0.535217	ARNTL2
BP	negative regulation of glycogen biosynthetic process	GO:0045719	0.535217	ENPP1
BP	fusion of sperm to egg plasma membrane	GO:0007342	0.535217	CD9
BP	negative regulation of glycogen metabolic process	GO:0070874	0.535217	ENPP1
BP	urogenital system development	GO:0001655	0.535217	FOXB1
BP	central nervous system myelination	GO:0022010	0.535217	PLP1
BP	regulation of male gonad development	GO:2000018	0.535217	SRY
BP	regulation of inclusion body assembly	GO:0090083	0.535217	CLU
BP	skeletal muscle organ development	GO:0060538	0.535217	ASS1
BP	4-hydroxyproline metabolic process	GO:0019471	0.535217	PRODH
BP	arginine metabolic process	GO:0006525	0.535217	ASS1
BP	primitive streak formation	GO:0090009	0.535217	OTX2
BP	peptidyl-threonine dephosphorylation	GO:0035970	0.535217	PPM1E
BP	DNA methylation involved in gamete generation	GO:0043046	0.535217	PIWIL2
BP	embryonic camera-type eye development	GO:0031076	0.535217	FZD5
BP	lysine metabolic process	GO:0006553	0.535217	PIPOX
BP	pinocytosis	GO:0006907	0.535217	DOCK2
BP	male meiosis I	GO:0007141	0.535217	CCNA1
BP	negative regulation of bone resorption	GO:0045779	0.535217	TNFRSF11B
BP	histamine transport	GO:0051608	0.535217	SLC22A3
BP	water-soluble vitamin biosynthetic process	GO:0042364	0.535217	PSAT1
BP	response to hydroperoxide	GO:0033194	0.535217	CD36
BP	thrombin receptor signaling pathway	GO:0070493	0.535217	HPGD
BP	regulation of hydrogen peroxide metabolic process	GO:0010310	0.535217	MPV17L
BP	interleukin-1-mediated signaling pathway	GO:0070498	0.535217	IRAK3
BP	dicarboxylic acid catabolic process	GO:0043649	0.535217	ALDH1L2
BP	positive regulation of neurotransmitter secretion	GO:0001956	0.535217	UNC13A
BP	regulation of double-strand break repair via homologous recombination	GO:0010569	0.535217	TEX15
BP	sulfation	GO:0051923	0.535217	CHST4
BP	cellular anion homeostasis	GO:0030002	0.535217	ENPP1
BP	citrulline metabolic process	GO:0000052	0.535217	ASS1
BP	negative regulation of protein autophosphorylation	GO:0031953	0.535217	ENPP1
BP	spindle assembly involved in mitosis	GO:0090307	0.535217	CHEK2
BP	protein complex localization	GO:0031503	0.535217	DNMT3B
BP	regulation of transmission of nerve impulse	GO:0051969	0.535217	IL6
BP	carnitine metabolic process	GO:0009437	0.535217	CPT1A
BP	dopamine transport	GO:0015872	0.535217	SLC22A3
BP	positive regulation of fatty acid beta-oxidation	GO:0032000	0.535217	CPT1A
BP	fucosylation	GO:0036065	0.535217	FUT9
BP	mitochondrial calcium ion homeostasis	GO:0051560	0.535217	CCDC109B
BP	regulation of synapse structural plasticity	GO:0051823	0.535217	FRMPD4
BP	positive regulation of cellular amide metabolic process	GO:0034250	0.535217	CLU
BP	positive regulation of macrophage cytokine production	GO:0060907	0.535217	CD36
BP	nitrogen cycle metabolic process	GO:0071941	0.535217	ASS1
BP	angiotensin maturation	GO:0002003	0.535217	MME
BP	L-serine metabolic process	GO:0006563	0.535217	PSAT1
BP	positive regulation of neurological system process	GO:0031646	0.535217	IL6
BP	hypothalamus development	GO:0021854	0.535217	ETS1
BP	creatine metabolic process	GO:0006600	0.535217	CKMT1A
BP	fucose metabolic process	GO:0006004	0.535217	FUT9
BP	chaperone-mediated protein complex assembly	GO:0051131	0.535217	CLU
BP	urea cycle	GO:0000050	0.535217	ASS1
BP	microglial cell activation	GO:0001774	0.535217	CLU
BP	positive regulation of vascular permeability	GO:0043117	0.535217	TACR1
BP	regulation of metalloenzyme activity	GO:0048552	0.535217	FGFR4
BP	purine deoxyribonucleoside triphosphate metabolic process	GO:0009215	0.535217	SAMHD1
BP	glycine transport	GO:0015816	0.535217	SLC38A5
BP	anterior/posterior axis specification, embryo	GO:0008595	0.535217	FZD5
BP	regulation of nuclear cell cycle DNA replication	GO:0033262	0.535217	CHEK2
BP	branching involved in labyrinthine layer morphogenesis	GO:0060670	0.535217	FZD5
BP	kidney morphogenesis	GO:0060993	0.535217	GCNT4
BP	response to misfolded protein	GO:0051788	0.535217	CLU
BP	lysine catabolic process	GO:0006554	0.535217	PIPOX
BP	positive regulation of dendritic spine morphogenesis	GO:0061003	0.535217	LRP8
BP	urea metabolic process	GO:0019627	0.535217	ASS1
BP	angiogenesis involved in wound healing	GO:0060055	0.535217	ETS1
BP	negative regulation of heart rate	GO:0010459	0.535217	TAC1
BP	drug catabolic process	GO:0042737	0.535217	CYP2B6
BP	deoxyribonucleoside diphosphate metabolic process	GO:0009186	0.535217	AK5
BP	iron ion import	GO:0097286	0.535217	STEAP2
BP	homocysteine metabolic process	GO:0050667	0.535217	CTH
BP	synaptic vesicle docking involved in exocytosis	GO:0016081	0.535217	UNC13A
BP	fucose catabolic process	GO:0019317	0.535217	FUT9
BP	sphingomyelin metabolic process	GO:0006684	0.535217	SMPDL3B
BP	2'-deoxyribonucleotide biosynthetic process	GO:0009265	0.535217	AK5
BP	regulation of beta-amyloid formation	GO:1902003	0.535217	CLU
BP	vesicle targeting	GO:0006903	0.535217	AP1M2
BP	sulfur amino acid catabolic process	GO:0000098	0.535217	CTH
BP	coenzyme catabolic process	GO:0009109	0.535217	ALDH1L2
BP	long-chain fatty acid biosynthetic process	GO:0042759	0.535217	PLP1
BP	NADH metabolic process	GO:0006734	0.535217	PCK2
BP	regulation of axon regeneration	GO:0048679	0.535217	SPP1
BP	regulation of neuron projection regeneration	GO:0070570	0.535217	SPP1
BP	proline metabolic process	GO:0006560	0.535217	PRODH
BP	receptor guanylyl cyclase signaling pathway	GO:0007168	0.535217	GUCY2C
BP	dermatan sulfate metabolic process	GO:0030205	0.535217	DSEL
BP	synaptic vesicle maturation	GO:0016188	0.535217	UNC13A
BP	purine deoxyribonucleotide catabolic process	GO:0009155	0.535217	SAMHD1
BP	deoxyribose phosphate biosynthetic process	GO:0046385	0.535217	AK5
BP	peptide cross-linking via chondroitin 4-sulfate glycosaminoglycan	GO:0019800	0.535217	MAMDC2
BP	dermatan sulfate biosynthetic process	GO:0030208	0.535217	DSEL
BP	cysteine metabolic process	GO:0006534	0.535217	CTH
BP	negative regulation of amyloid precursor protein catabolic process	GO:1902992	0.535217	CLU
BP	piRNA metabolic process	GO:0034587	0.535217	PIWIL2
BP	notochord development	GO:0030903	0.535217	COBL
BP	N-glycan processing	GO:0006491	0.535217	ST8SIA3
BP	exogenous drug catabolic process	GO:0042738	0.535217	CYP2B6
BP	L-fucose metabolic process	GO:0042354	0.535217	FUT9
BP	positive regulation of vesicle fusion	GO:0031340	0.535217	SYT1
BP	L-fucose catabolic process	GO:0042355	0.535217	FUT9
BP	nucleoside diphosphate biosynthetic process	GO:0009133	0.535217	AK5
BP	hormone catabolic process	GO:0042447	0.535217	HSD17B6
BP	male gamete generation	GO:0048232	0.535569	PIWIL2, CCNA1, KIT, SLCO4C1, HIST1H1T, TEX15, HIST1H1A
BP	spermatogenesis	GO:0007283	0.535569	PIWIL2, CCNA1, KIT, SLCO4C1, HIST1H1T, TEX15, HIST1H1A
BP	response to oxidative stress	GO:0006979	0.535569	IL6, TACR1, CD36, SLC7A11, PRODH, ETS1
BP	negative regulation of peptidase activity	GO:0010466	0.535569	SERPINB4, IL6, TFPI2, A2ML1, TIMP4
BP	divalent inorganic cation homeostasis	GO:0072507	0.535569	CCDC109B, ITPR3, TACR1, TAC1, CCL28, FGF2
BP	neuron migration	GO:0001764	0.535569	TUBB2B, PRKG1, ATOH1
BP	ossification	GO:0001503	0.535569	IFITM1, SPP1, CHRDL1
BP	positive regulation of mononuclear cell proliferation	GO:0032946	0.535569	IL6, TACR1, TAC1
BP	extracellular matrix disassembly	GO:0022617	0.535569	SPP1, LAMC2, KLKB1
BP	regulation of alpha-beta T cell activation	GO:0046634	0.535569	IL6, MYB
BP	positive regulation of T cell differentiation	GO:0045582	0.535569	IL6, MYB
BP	positive regulation of endothelial cell proliferation	GO:0001938	0.535569	VASH2, FGF2
BP	neural nucleus development	GO:0048857	0.535569	PLP1, INA
BP	ceramide metabolic process	GO:0006672	0.535569	UGT8, ST8SIA3
BP	sphingolipid biosynthetic process	GO:0030148	0.535569	UGT8, ST8SIA3
BP	negative regulation of cytokine production involved in immune response	GO:0002719	0.535569	IRAK3
BP	regulation of protein ubiquitination involved in ubiquitin-dependent protein catabolic process	GO:2000058	0.535569	CLU
BP	embryonic digestive tract development	GO:0048566	0.535569	MYB
BP	negative regulation of cation channel activity	GO:2001258	0.535569	FGF12
BP	regulation of appetite	GO:0032098	0.535569	SLC22A3
BP	regulation of Rac GTPase activity	GO:0032314	0.535569	EPHA1
BP	cellular response to interleukin-6	GO:0071354	0.535569	IL6
BP	programmed necrotic cell death	GO:0097300	0.535569	MLKL
BP	decidualization	GO:0046697	0.535569	SPP1
BP	muscle cell proliferation	GO:0033002	0.535569	MEGF10
BP	positive regulation of lipid storage	GO:0010884	0.535569	CD36
BP	fibrinolysis	GO:0042730	0.535569	KLKB1
BP	glutamate secretion	GO:0014047	0.535569	SYT1
BP	response to interferon-beta	GO:0035456	0.535569	IFITM1
BP	blood coagulation, intrinsic pathway	GO:0007597	0.535569	KLKB1
BP	positive regulation of dendritic spine development	GO:0060999	0.535569	LRP8
BP	deoxyribonucleotide catabolic process	GO:0009264	0.535569	SAMHD1
BP	glycine metabolic process	GO:0006544	0.535569	GLDC
BP	intrinsic apoptotic signaling pathway in response to oxidative stress	GO:0008631	0.535569	PRODH
BP	nucleobase-containing small molecule interconversion	GO:0015949	0.535569	AK5
BP	positive regulation of viral genome replication	GO:0045070	0.535569	NR5A2
BP	copper ion transport	GO:0006825	0.535569	STEAP2
BP	termination of RNA polymerase III transcription	GO:0006386	0.535569	POLR3G
BP	transcription elongation from RNA polymerase III promoter	GO:0006385	0.535569	POLR3G
MF	insulin receptor binding	GO:0005158	0.536291	IRS4, ENPP1
BP	regulation of DNA replication	GO:0006275	0.536623	IL6, CHEK2, DSCC1
BP	positive regulation of stress-activated MAPK cascade	GO:0032874	0.536623	FZD5, FGF19, NRK
BP	divalent metal ion transport	GO:0070838	0.53723	MYB, CCDC109B, ITPR3, FGF2, NALCN
BP	regulation of cell division	GO:0051302	0.53723	PIWIL2, MYC, MACC1, CABLES1, FGF2
MF	RNA polymerase II regulatory region sequence-specific DNA binding	GO:0000977	0.538292	NR5A2, BCL11A, MYC, MYB, NFE2L3, OTX2, ATOH1
MF	lyase activity	GO:0016829	0.538292	GUCY2C, GLDC, CTH, MOCOS, PCK2
MF	guanyl ribonucleotide binding	GO:0032561	0.538292	GUCY2C, DNM3, GNA14, TUBB2B, TUBB2A, RAB17, ARHGEF5, PRKG1, PCK2
MF	growth factor receptor binding	GO:0070851	0.538292	IL6, FGF19, FGF12, FGF2
MF	Ras guanyl-nucleotide exchange factor activity	GO:0005088	0.538292	FGD4, RASGRF2, DOCK2, ARHGEF5
MF	RNA polymerase II regulatory region DNA binding	GO:0001012	0.538292	NR5A2, BCL11A, MYC, MYB, NFE2L3, OTX2, ATOH1
MF	UDP-glycosyltransferase activity	GO:0008194	0.538292	MGAT4C, UGT8, WBSCR17, GCNT4
MF	transmembrane receptor protein kinase activity	GO:0019199	0.538292	KIT, EPHA1, FGFR4
MF	transferase activity, transferring hexosyl groups	GO:0016758	0.538292	MGAT4C, UGT8, WBSCR17, FUT9, GCNT4
MF	palmitoyltransferase activity	GO:0016409	0.538292	CPT1A, ZDHHC22
MF	E-box binding	GO:0070888	0.538292	MYC, ARNTL2
MF	calcium-dependent phospholipid binding	GO:0005544	0.538292	SYT1, SYT6
MF	RNA polymerase II transcription regulatory region sequence-specific DNA binding transcription factor activity involved in positive regulation of transcription	GO:0001228	0.538292	NR5A2, MYC, MYB, OTX2, ATOH1
MF	delayed rectifier potassium channel activity	GO:0005251	0.538292	KCNG3, KCND2
MF	phospholipase activity	GO:0004620	0.538292	PLA2G16, CLC, SMPDL3B
MF	GTP binding	GO:0005525	0.538292	GUCY2C, DNM3, GNA14, TUBB2B, TUBB2A, RAB17, ARHGEF5, PCK2
MF	cofactor binding	GO:0048037	0.538292	HPGD, GLDC, PSAT1, CTH, MOCOS, PRODH
MF	aminopeptidase activity	GO:0004177	0.538292	DPP4, TRHDE
MF	phosphatidylinositol-4,5-bisphosphate binding	GO:0005546	0.538292	SYT1, FRMPD4
MF	serine-type endopeptidase inhibitor activity	GO:0004867	0.538292	SERPINB4, TFPI2, A2ML1
MF	cytokine activity	GO:0005125	0.538292	IL6, SPP1, TNFRSF11B, CCL28, FGF2
MF	PDZ domain binding	GO:0030165	0.538292	GRIA1, FZD5, SNTB1
MF	monooxygenase activity	GO:0004497	0.538292	CYP2B6, CYP2S1, KLKB1
MF	carbohydrate binding	GO:0030246	0.538292	WBSCR17, AIM1, CNTN1, LY75, ENPP1, CLC
MF	channel regulator activity	GO:0016247	0.538292	CCDC109B, FGF12, PRKG1
MF	transcription regulatory region sequence-specific DNA binding	GO:0000976	0.538292	NR5A2, BCL11A, MYC, MYB, NFE2L3, OTX2, ATOH1
MF	GTPase activity	GO:0003924	0.538292	DNM3, GNA14, TUBB2B, TUBB2A, RAB17
MF	acetylglucosaminyltransferase activity	GO:0008375	0.538292	MGAT4C, GCNT4
MF	lipase activity	GO:0016298	0.538292	PLA2G16, CLC, SMPDL3B
MF	cation channel activity	GO:0005261	0.538292	KCNG3, KCND2, SCNN1A, SLC4A11, ITPR3, NALCN
MF	endopeptidase inhibitor activity	GO:0004866	0.538292	SERPINB4, TFPI2, A2ML1, TIMP4
MF	endopeptidase regulator activity	GO:0061135	0.538292	SERPINB4, TFPI2, A2ML1, TIMP4
MF	peptidase inhibitor activity	GO:0030414	0.538292	SERPINB4, TFPI2, A2ML1, TIMP4
MF	transferase activity, transferring pentosyl groups	GO:0016763	0.538292	PARP14, PARP12
MF	oxidoreductase activity, acting on the CH-OH group of donors, NAD or NADP as acceptor	GO:0016616	0.538292	CBR1, HPGD, HSD17B6
MF	ligase activity	GO:0016874	0.538292	HERC5, RNF125, DTX3L, TRIM36, SLC27A2, ASS1, TRIM22, RNF133
MF	G-protein coupled peptide receptor activity	GO:0008528	0.538292	TACR3, TACR1, GRPR
MF	phosphatidylinositol bisphosphate binding	GO:1902936	0.538292	SYT1, FRMPD4
MF	calcium-dependent protein binding	GO:0048306	0.538292	SYT1, SYT6
MF	peptide receptor activity	GO:0001653	0.538292	TACR3, TACR1, GRPR
MF	receptor signaling protein activity	GO:0005057	0.538292	IFITM1, KIT, ITPR3
MF	antiporter activity	GO:0015297	0.538292	SLC4A11, SLC7A11
MF	RNA polymerase II core promoter proximal region sequence-specific DNA binding transcription factor activity involved in negative regulation of transcription	GO:0001078	0.538292	BCL11A, NFE2L3
MF	protein phosphatase regulator activity	GO:0019888	0.538292	PPP2R2C, PPP4R4
MF	chromatin DNA binding	GO:0031490	0.538292	HIST1H1A, ATOH1
MF	extracellular matrix structural constituent	GO:0005201	0.538292	TFPI2, MUC3A
MF	cyclase activity	GO:0009975	0.538292	GUCY2C
MF	Rac guanyl-nucleotide exchange factor activity	GO:0030676	0.538292	DOCK2
MF	hyaluronic acid binding	GO:0005540	0.538292	TNFAIP6
MF	phosphorus-oxygen lyase activity	GO:0016849	0.538292	GUCY2C
MF	1-phosphatidylinositol binding	GO:0005545	0.538292	SYT1
MF	chemoattractant activity	GO:0042056	0.538292	FGF2
MF	DNA binding, bending	GO:0008301	0.538292	SRY
MF	G-protein beta/gamma-subunit complex binding	GO:0031683	0.538292	GNA14
MF	low-density lipoprotein particle receptor binding	GO:0050750	0.538292	SYT1
MF	nucleotide kinase activity	GO:0019201	0.538292	AK5
MF	pattern binding	GO:0001871	0.538292	ENPP1
MF	acid-thiol ligase activity	GO:0016878	0.538292	SLC27A2
MF	NAD+ binding	GO:0070403	0.538292	HPGD
MF	cyclin-dependent protein serine/threonine kinase regulator activity	GO:0016538	0.538292	CABLES1
MF	lipoprotein particle receptor binding	GO:0070325	0.538292	SYT1
MF	polysaccharide binding	GO:0030247	0.538292	ENPP1
MF	metalloenzyme inhibitor activity	GO:0048551	0.538292	TIMP4
MF	heparan sulfate proteoglycan binding	GO:0043395	0.538292	GPC4
MF	metalloenzyme regulator activity	GO:0010576	0.538292	TIMP4
MF	organic cation transmembrane transporter activity	GO:0015101	0.538292	SLC22A3
MF	transaminase activity	GO:0008483	0.538292	PSAT1
MF	transforming growth factor beta binding	GO:0050431	0.538292	CD36
MF	polypeptide N-acetylgalactosaminyltransferase activity	GO:0004653	0.538292	WBSCR17
MF	phosphotransferase activity, nitrogenous group as acceptor	GO:0016775	0.538292	CKMT1A
MF	oxidoreductase activity, acting on the CH-NH2 group of donors	GO:0016638	0.538292	GLDC
MF	protein phosphatase type 2A regulator activity	GO:0008601	0.538292	PPP2R2C
MF	metalloendopeptidase inhibitor activity	GO:0008191	0.538292	TIMP4
MF	retinol dehydrogenase activity	GO:0004745	0.538292	HSD17B6
MF	MHC class II protein complex binding	GO:0023026	0.538292	HLA-DRA
MF	Wnt-activated receptor activity	GO:0042813	0.538292	FZD5
MF	fibroblast growth factor binding	GO:0017134	0.538292	FGFR4
MF	WW domain binding	GO:0050699	0.538292	SCNN1A
MF	aromatase activity	GO:0070330	0.538292	CYP2S1
MF	MHC protein complex binding	GO:0023023	0.538292	HLA-DRA
MF	RNA polymerase III activity	GO:0001056	0.538292	POLR3G
MF	oxidoreductase activity, acting on the CH-NH group of donors, NAD or NADP as acceptor	GO:0016646	0.538292	ALDH1L2
MF	fucosyltransferase activity	GO:0008417	0.538292	FUT9
MF	histone acetyltransferase binding	GO:0035035	0.538292	ETS1
MF	sialyltransferase activity	GO:0008373	0.538292	ST8SIA3
MF	UDP-galactosyltransferase activity	GO:0035250	0.538292	UGT8
MF	ephrin receptor activity	GO:0005003	0.538292	EPHA1
MF	cGMP binding	GO:0030553	0.538292	PRKG1
MF	retinol binding	GO:0019841	0.538292	CRABP1
MF	ionotropic glutamate receptor activity	GO:0004970	0.538292	GRIA1
MF	insulin-like growth factor receptor binding	GO:0005159	0.538292	SOCS1
MF	fatty acid ligase activity	GO:0015645	0.538292	SLC27A2
MF	calcium-release channel activity	GO:0015278	0.538292	ITPR3
MF	actin monomer binding	GO:0003785	0.538292	COBL
MF	icosanoid receptor activity	GO:0004953	0.538292	HPGD
MF	lysophospholipase activity	GO:0004622	0.538292	CLC
MF	acyl-CoA dehydrogenase activity	GO:0003995	0.538292	ACOXL
MF	extracellular-glutamate-gated ion channel activity	GO:0005234	0.538292	GRIA1
MF	Notch binding	GO:0005112	0.538292	CHAC1
MF	serotonin receptor activity	GO:0004993	0.538292	HTR1D
MF	pattern recognition receptor activity	GO:0038187	0.538292	CD36
MF	apolipoprotein binding	GO:0034185	0.538292	LRP8
MF	calcium channel inhibitor activity	GO:0019855	0.538292	CCDC109B
MF	low-density lipoprotein particle binding	GO:0030169	0.538292	CD36
MF	signaling pattern recognition receptor activity	GO:0008329	0.538292	CD36
MF	complement binding	GO:0001848	0.538292	CR2
MF	retinal binding	GO:0016918	0.538292	CRABP1
MF	oxidoreductase activity, oxidizing metal ions	GO:0016722	0.538292	STEAP2
MF	acidic amino acid transmembrane transporter activity	GO:0015172	0.538292	SLC7A11
MF	carbon-sulfur lyase activity	GO:0016846	0.538292	CTH
MF	Rac GTPase activator activity	GO:0030675	0.538292	DOCK2
MF	nucleoside diphosphate kinase activity	GO:0004550	0.538292	AK5
MF	inorganic anion exchanger activity	GO:0005452	0.538292	SLC4A11
MF	intracellular ligand-gated calcium channel activity	GO:0005218	0.538292	ITPR3
MF	nucleotide diphosphatase activity	GO:0004551	0.538292	ENPP1
MF	receptor signaling protein tyrosine kinase activity	GO:0004716	0.538292	KIT
MF	prostanoid receptor activity	GO:0004954	0.538292	HPGD
MF	quaternary ammonium group transmembrane transporter activity	GO:0015651	0.538292	SLC22A3
MF	misfolded protein binding	GO:0051787	0.538292	CLU
MF	sialic acid binding	GO:0033691	0.538292	ST8SIA3
MF	hydroxymethyl-, formyl- and related transferase activity	GO:0016742	0.538292	ALDH1L2
MF	diacylglycerol binding	GO:0019992	0.538292	UNC13A
MF	L-glutamate transmembrane transporter activity	GO:0005313	0.538292	SLC7A11
MF	prostaglandin receptor activity	GO:0004955	0.538292	HPGD
MF	oxidoreductase activity, acting on the CH-CH group of donors, oxygen as acceptor	GO:0016634	0.538292	ACOXL
MF	nucleoside kinase activity	GO:0019206	0.538292	AK5
MF	long-chain fatty acid-CoA ligase activity	GO:0004467	0.538292	SLC27A2
MF	nucleoside-triphosphate diphosphatase activity	GO:0047429	0.538292	ENPP1
MF	alpha-(1->3)-fucosyltransferase activity	GO:0046920	0.538292	FUT9
MF	outward rectifier potassium channel activity	GO:0015271	0.538292	KCND2
MF	eukaryotic initiation factor 4E binding	GO:0008190	0.538292	OTX2
MF	ligand-gated sodium channel activity	GO:0015280	0.538292	SCNN1A
MF	low-density lipoprotein receptor activity	GO:0005041	0.538292	CD36
MF	bicarbonate transmembrane transporter activity	GO:0015106	0.538292	SLC4A11
MF	guanylate cyclase activity	GO:0004383	0.538292	GUCY2C
MF	modified amino acid transmembrane transporter activity	GO:0072349	0.538292	SLC7A11
MF	dipeptidyl-peptidase activity	GO:0008239	0.538292	DPP4
MF	cyclic nucleotide-dependent protein kinase activity	GO:0004690	0.538292	PRKG1
MF	transmembrane-ephrin receptor activity	GO:0005005	0.538292	EPHA1
MF	FAD binding	GO:0071949	0.538292	PRODH
MF	MHC class II receptor activity	GO:0032395	0.538292	HLA-DRA
MF	amine binding	GO:0043176	0.538292	HTR1D
MF	adenylate kinase activity	GO:0004017	0.538292	AK5
MF	basic amino acid transmembrane transporter activity	GO:0015174	0.538292	SLC7A3
MF	serotonin binding	GO:0051378	0.538292	HTR1D
MF	fatty acid transporter activity	GO:0015245	0.538292	SLC27A2
MF	inositol 1,4,5 trisphosphate binding	GO:0070679	0.538292	ITPR3
MF	toxin transporter activity	GO:0019534	0.538292	SLC22A3
MF	estradiol 17-beta-dehydrogenase activity	GO:0004303	0.538292	HSD17B6
BP	regulation of cytokine production	GO:0001817	0.539052	HERC5, IL6, RNF125, FZD5, POLR3G, IRAK3, CD36, CLC, CLU
BP	regulation of cell activation	GO:0050865	0.539052	DPP4, IL6, MYB, HLA-DRA, TACR1, CLC, TAC1, PRKG1
BP	muscle system process	GO:0003012	0.539052	HTR1D, TACR1, ACTG2, PRKG1, SNTB1
BP	regulation of leukocyte proliferation	GO:0070663	0.539052	IL6, TACR1, CLC, TAC1
BP	response to mechanical stimulus	GO:0009612	0.539052	IL6, KIT, TACR1, ETS1
BP	regulation of cell projection assembly	GO:0060491	0.539052	GAP43, KIT, RAB17
BP	transition metal ion homeostasis	GO:0055076	0.539052	MYC, STEAP1, STEAP2
BP	positive regulation of cell division	GO:0051781	0.539052	PIWIL2, MACC1, FGF2
BP	positive regulation of stress-activated protein kinase signaling cascade	GO:0070304	0.539052	FZD5, FGF19, NRK
BP	positive regulation of leukocyte proliferation	GO:0070665	0.539052	IL6, TACR1, TAC1
BP	cellular response to type I interferon	GO:0071357	0.539052	IFITM1, SOCS1
BP	glutamine family amino acid metabolic process	GO:0009064	0.539052	PRODH, ASS1
BP	type I interferon signaling pathway	GO:0060337	0.539052	IFITM1, SOCS1
BP	response to type I interferon	GO:0034340	0.539052	IFITM1, SOCS1
BP	male genitalia development	GO:0030539	0.539052	TEX15
BP	necrotic cell death	GO:0070265	0.539052	MLKL
BP	regulation of fibroblast migration	GO:0010762	0.539052	FGF2
BP	regulation of tyrosine phosphorylation of Stat5 protein	GO:0042522	0.539052	KIT
BP	lysosome localization	GO:0032418	0.539052	KIT
BP	spinal cord development	GO:0021510	0.539052	FOXB1
BP	positive regulation of heart rate	GO:0010460	0.539052	TACR3
BP	deoxyribonucleoside triphosphate metabolic process	GO:0009200	0.539052	SAMHD1
BP	cellular protein catabolic process	GO:0044257	0.539052	CHEK2
BP	acetyl-CoA metabolic process	GO:0006084	0.539052	PIPOX
BP	labyrinthine layer blood vessel development	GO:0060716	0.539052	FZD5
BP	response to protozoan	GO:0001562	0.539052	IL6
BP	deoxyribose phosphate catabolic process	GO:0046386	0.539052	SAMHD1
BP	synaptic vesicle exocytosis	GO:0016079	0.539052	SYT1
BP	L-glutamate transport	GO:0015813	0.539052	SLC7A11
BP	glutamine family amino acid biosynthetic process	GO:0009084	0.539052	ASS1
BP	synaptonemal complex assembly	GO:0007130	0.539052	TEX15
BP	regulation of gene expression by genetic imprinting	GO:0006349	0.539052	DNMT3B
MF	sodium ion transmembrane transporter activity	GO:0015081	0.539803	SCNN1A, SLC4A11, NALCN
BP	divalent inorganic cation transport	GO:0072511	0.540916	MYB, CCDC109B, ITPR3, FGF2, NALCN
BP	germ cell development	GO:0007281	0.540916	PIWIL2, KIT, ZFP42
BP	cellular metal ion homeostasis	GO:0006875	0.542213	MYC, CCDC109B, ITPR3, TACR1, TAC1, CCL28, FGF2
BP	aminoglycan catabolic process	GO:0006026	0.544086	GPC4, FGF2
CC	axon part	GO:0033267	0.545391	GRIA1, NMU, COBL
MF	phosphatidylserine binding	GO:0001786	0.547632	SYT1
MF	retinoic acid binding	GO:0001972	0.547632	CRABP1
MF	translation initiation factor binding	GO:0031369	0.547632	OTX2
CC	lysosome	GO:0005764	0.548922	DRAM1, KIT, HLA-DRA, IFI30, ASS1
CC	lytic vacuole	GO:0000323	0.548922	DRAM1, KIT, HLA-DRA, IFI30, ASS1
CC	apical plasma membrane	GO:0016324	0.548922	DPP4, SCNN1A, CD9, RAB17
CC	outer membrane	GO:0019867	0.548922	CPT1A, ITPR3, ASS1
CC	microtubule associated complex	GO:0005875	0.548922	KIF5A, KIF1A, LRP8
CC	cortical actin cytoskeleton	GO:0030864	0.548922	SCNN1A
CC	recycling endosome membrane	GO:0055038	0.548922	RAB17
CC	high-density lipoprotein particle	GO:0034364	0.548922	CLU
CC	presynaptic active zone	GO:0048786	0.548922	UNC13A
BP	positive regulation of cardiac muscle cell proliferation	GO:0060045	0.549698	FGF2
BP	myeloid dendritic cell activation	GO:0001773	0.549698	DOCK2
BP	negative regulation of blood vessel endothelial cell migration	GO:0043537	0.549698	FGF2
BP	circadian sleep/wake cycle process	GO:0022410	0.549698	IL6
BP	response to arsenic-containing substance	GO:0046685	0.549698	TNFRSF11B
BP	relaxation of muscle	GO:0090075	0.549698	PRKG1
BP	response to cholesterol	GO:0070723	0.549698	LRP8
BP	thymic T cell selection	GO:0045061	0.549698	DOCK2
BP	positive regulation of lipid catabolic process	GO:0050996	0.549698	CPT1A
BP	plasma lipoprotein particle clearance	GO:0034381	0.549698	CD36
BP	gas transport	GO:0015669	0.549698	MYC
BP	regulation of Cdc42 GTPase activity	GO:0043088	0.549698	FGD4
BP	axon development	GO:0061564	0.549698	PLP1
BP	negative regulation of muscle contraction	GO:0045932	0.549698	PRKG1
BP	sialylation	GO:0097503	0.549698	ST8SIA3
BP	regulation of homotypic cell-cell adhesion	GO:0034110	0.549698	PRKG1
BP	positive regulation of organelle assembly	GO:1902117	0.549698	ARHGEF5
BP	acidic amino acid transport	GO:0015800	0.549698	SLC7A11
BP	actin filament-based process	GO:0030029	0.550202	FGD4, FAM101B, KIT, DOCK2, ARHGEF5, PRKG1
MF	oxidoreductase activity, acting on CH-OH group of donors	GO:0016614	0.551354	CBR1, HPGD, HSD17B6
MF	phosphatase regulator activity	GO:0019208	0.551354	PPP2R2C, PPP4R4
MF	neurotransmitter transporter activity	GO:0005326	0.551354	GABRQ
MF	intracellular ligand-gated ion channel activity	GO:0005217	0.551354	ITPR3
MF	dicarboxylic acid transmembrane transporter activity	GO:0005310	0.551354	SLC7A11
MF	transferase activity, transferring nitrogenous groups	GO:0016769	0.551354	PSAT1
MF	guanyl-nucleotide exchange factor activity	GO:0005085	0.551619	FGD4, RASGRF2, DOCK2, ARHGEF5
MF	protease binding	GO:0002020	0.551619	DPP4, KIT
MF	microtubule motor activity	GO:0003777	0.551619	KIF5A, KIF1A
MF	cytokine binding	GO:0019955	0.551619	KIT, CD36
MF	oxidoreductase activity, acting on single donors with incorporation of molecular oxygen, incorporation of two atoms of oxygen	GO:0016702	0.551619	HPDL
MF	NF-kappaB binding	GO:0051059	0.551619	TAF4B
MF	steroid dehydrogenase activity, acting on the CH-OH group of donors, NAD or NADP as acceptor	GO:0033764	0.551619	HSD17B6
MF	protein-cysteine S-acyltransferase activity	GO:0019707	0.551619	ZDHHC22
MF	protein-cysteine S-palmitoyltransferase activity	GO:0019706	0.551619	ZDHHC22
BP	positive regulation of DNA metabolic process	GO:0051054	0.551711	IL6, MYC, FGFR4
BP	sensory perception of sound	GO:0007605	0.551711	GABRB3, GABRA5, COCH
BP	signal release	GO:0023061	0.551711	IL6, UNC13A, SYT1
BP	negative regulation of myeloid cell differentiation	GO:0045638	0.552953	MYC, LRRC17
BP	action potential	GO:0001508	0.552953	KCND2, FGF12
BP	GTP catabolic process	GO:0006184	0.553931	DNM3, GNA14, TUBB2B, TUBB2A, RAB17
BP	regulation of lipid metabolic process	GO:0019216	0.554057	CPT1A, FGF19, KIT, FGFR4, FGF2
BP	negative regulation of cellular component movement	GO:0051271	0.554057	IFITM1, EPHA1, CCL28, FGF2
BP	negative regulation of cytokine production	GO:0001818	0.554057	HERC5, IL6, RNF125, IRAK3
BP	cellular response to alcohol	GO:0097306	0.554057	LRP8, ASS1
BP	BMP signaling pathway	GO:0030509	0.554057	RGMB, CHRDL1
BP	response to heat	GO:0009408	0.554057	IL6, TACR1
BP	leukocyte mediated immunity	GO:0002443	0.554057	IL6, KIT
BP	negative regulation of production of molecular mediator of immune response	GO:0002701	0.554057	IRAK3
BP	response to vitamin D	GO:0033280	0.554057	SPP1
BP	dendritic cell migration	GO:0036336	0.554057	ARHGEF5
BP	regulation of dendritic spine morphogenesis	GO:0061001	0.554057	LRP8
BP	negative regulation of osteoclast differentiation	GO:0045671	0.554057	LRRC17
BP	positive regulation of erythrocyte differentiation	GO:0045648	0.554057	ETS1
BP	negative regulation of reactive oxygen species metabolic process	GO:2000378	0.554057	MPV17L
BP	positive regulation of dendrite morphogenesis	GO:0050775	0.554057	LRP8
BP	negative regulation of steroid biosynthetic process	GO:0010894	0.554057	FGF19
BP	homeostasis of number of cells within a tissue	GO:0048873	0.554057	TEX15
BP	negative regulation of heart contraction	GO:0045822	0.554057	TAC1
BP	chromatin silencing	GO:0006342	0.554057	DNMT3B
BP	sulfur amino acid biosynthetic process	GO:0000097	0.554057	CTH
BP	bile acid biosynthetic process	GO:0006699	0.554057	SLC27A2
BP	nucleoside diphosphate phosphorylation	GO:0006165	0.554057	AK5
BP	sphingolipid catabolic process	GO:0030149	0.554057	SMPDL3B
BP	synaptonemal complex organization	GO:0070193	0.554057	TEX15
BP	oogenesis	GO:0048477	0.554057	PIWIL2
MF	carboxylic acid binding	GO:0031406	0.555348	SYT1, ST8SIA3, CRABP1, ASS1
MF	organic acid binding	GO:0043177	0.555348	SYT1, ST8SIA3, CRABP1, ASS1
MF	heme binding	GO:0020037	0.555348	CYP2B6, CYP2S1, KLKB1
MF	glycoprotein binding	GO:0001948	0.555348	CNTN1, GPC4
MF	oxidoreductase activity, acting on single donors with incorporation of molecular oxygen	GO:0016701	0.555348	HPDL
MF	small conjugating protein ligase activity	GO:0019787	0.555348	HERC5
MF	proteoglycan binding	GO:0043394	0.555348	GPC4
MF	sodium channel regulator activity	GO:0017080	0.555348	FGF12
MF	Wnt-protein binding	GO:0017147	0.555348	FZD5
MF	sulfur compound transmembrane transporter activity	GO:1901682	0.555348	SLC7A11
MF	glutamate receptor activity	GO:0008066	0.555348	GRIA1
BP	response to insulin	GO:0032868	0.55564	IL6, FGF19, ENPP1, FGFR4, FGF2
BP	guanosine-containing compound catabolic process	GO:1901069	0.55564	DNM3, GNA14, TUBB2B, TUBB2A, RAB17
BP	sensory perception of mechanical stimulus	GO:0050954	0.555923	GABRB3, GABRA5, COCH
BP	response to ionizing radiation	GO:0010212	0.555923	MYC, CHEK2, DNMT3B
BP	tissue remodeling	GO:0048771	0.555923	IL6, ENPP1
BP	positive regulation of developmental growth	GO:0048639	0.555923	BCL11A, FGF2
BP	response to interleukin-1	GO:0070555	0.555923	IRAK3, ETS1
BP	biomineral tissue development	GO:0031214	0.555923	SPP1, ENPP1
BP	posttranscriptional regulation of gene expression	GO:0010608	0.556949	EIF4A2, PIWIL2, IL6, CHEK2, FAM129A, PIM2, IFI30, CLU
BP	microtubule-based movement	GO:0007018	0.556949	UGT8, KIF5A, NEFM, KIF1A
BP	organelle localization	GO:0051640	0.556949	ATCAY, KIT, RAB17
BP	regulation of heart rate	GO:0002027	0.556949	TACR3, TAC1
BP	positive regulation of blood circulation	GO:1903524	0.556949	TACR3, TACR1
BP	positive regulation of chromosome organization	GO:2001252	0.556949	MYB, DNMT3B
BP	DNA modification	GO:0006304	0.556949	PIWIL2, DNMT3B
BP	positive regulation of cardiac muscle tissue growth	GO:0055023	0.556949	FGF2
BP	oligodendrocyte development	GO:0014003	0.556949	CD9
BP	response to interleukin-6	GO:0070741	0.556949	IL6
BP	apoptotic process involved in development	GO:1902742	0.556949	FZD5
BP	melanocyte differentiation	GO:0030318	0.556949	KIT
BP	hyperosmotic response	GO:0006972	0.556949	TACR3
BP	mitochondrion localization	GO:0051646	0.556949	ATCAY
BP	negative regulation of toll-like receptor signaling pathway	GO:0034122	0.556949	IRAK3
BP	monoamine transport	GO:0015844	0.556949	SLC22A3
BP	negative regulation of axon extension	GO:0030517	0.556949	BCL11A
BP	photoperiodism	GO:0009648	0.556949	NMU
BP	regulation of viral entry into host cell	GO:0046596	0.556949	IFITM1
BP	sex determination	GO:0007530	0.556949	SRY
BP	negative regulation of Notch signaling pathway	GO:0045746	0.556949	CHAC1
BP	histone monoubiquitination	GO:0010390	0.556949	DTX3L
BP	melanosome transport	GO:0032402	0.556949	RAB17
BP	entrainment of circadian clock	GO:0009649	0.556949	ARNTL2
BP	meiosis I	GO:0007127	0.556949	CCNA1
BP	regulation of transcription from RNA polymerase III promoter	GO:0006359	0.556949	POLR3G
CC	nuclear transcription factor complex	GO:0044798	0.559107	TAF4B, SRY
CC	cell cortex	GO:0005938	0.559107	COBL, LAMC2
CC	euchromatin	GO:0000791	0.559107	HIST1H1A
CC	cell periphery	GO:0071944	0.559107	ACTG2
CC	condensed nuclear chromosome	GO:0000794	0.559107	HIST1H1T
CC	polysome	GO:0005844	0.559107	PIWIL2
BP	carbohydrate derivative biosynthetic process	GO:1901137	0.559466	GUCY2C, CHST9, UGT8, DSEL, ST8SIA3, AK5, GPC4
BP	cellular response to lipid	GO:0071396	0.559466	IL6, CPT1A, NR5A2, CD36, LRP8, ASS1
BP	negative regulation of protein maturation	GO:1903318	0.559466	SERPINB4, IL6, TFPI2, A2ML1, CHAC1, TIMP4
BP	negative regulation of protein processing	GO:0010955	0.559466	SERPINB4, IL6, TFPI2, A2ML1, CHAC1, TIMP4
BP	leukocyte differentiation	GO:0002521	0.559466	CR2, FZD5, BCL11A, KIT, MYB
BP	cellular protein complex assembly	GO:0043623	0.559466	TUBB2B, TUBB2A, HLA-DRA, COBL, CLU
BP	positive regulation of T cell activation	GO:0050870	0.559466	DPP4, IL6, MYB, HLA-DRA
BP	cofactor metabolic process	GO:0051186	0.559466	CBR1, MOCOS, PIPOX, ALDH1L2, PCK2
BP	regulation of peptide hormone secretion	GO:0090276	0.559466	PCSK1, CPT1A, ITPR3, PCK2
BP	positive regulation of innate immune response	GO:0045089	0.559466	POLR3G, IRAK3, CD36, COCH
BP	regulation of peptide secretion	GO:0002791	0.559466	PCSK1, CPT1A, ITPR3, PCK2
BP	Notch signaling pathway	GO:0007219	0.559466	MYC, CNTN1, CHAC1
BP	response to glucocorticoid	GO:0051384	0.559466	IL6, ASS1, PCK2
BP	negative regulation of neuron apoptotic process	GO:0043524	0.559466	GABRB3, FOXB1, GABRA5
BP	regulation of blood pressure	GO:0008217	0.559466	TACR3, TACR1, TAC1
BP	positive regulation of immune effector process	GO:0002699	0.559466	IL6, MYB, CD36
BP	lipid modification	GO:0030258	0.559466	ACOXL, CPT1A, SLC27A2
BP	cell fate commitment	GO:0045165	0.559466	GAP43, IL6, OTX2
BP	epithelial cell proliferation	GO:0050673	0.559466	IL6, KIT
BP	negative regulation of leukocyte differentiation	GO:1902106	0.559466	MYC, LRRC17
BP	positive regulation of lymphocyte differentiation	GO:0045621	0.559466	IL6, MYB
BP	regulation of fibroblast proliferation	GO:0048145	0.559466	MYC, IFI30
BP	regulation of circadian rhythm	GO:0042752	0.559466	IL6, ARNTL2
BP	T cell costimulation	GO:0031295	0.559466	DPP4, HLA-DRA
BP	glycoprotein metabolic process	GO:0009100	0.559466	CHST9, ST8SIA3
BP	positive regulation of blood vessel endothelial cell migration	GO:0043536	0.559466	FGF2
BP	endoderm development	GO:0007492	0.559466	OTX2
BP	regulation of interferon-gamma-mediated signaling pathway	GO:0060334	0.559466	SOCS1
BP	JAK-STAT cascade involved in growth hormone signaling pathway	GO:0060397	0.559466	SOCS1
BP	regulation of metanephros development	GO:0072215	0.559466	MYC
BP	ionotropic glutamate receptor signaling pathway	GO:0035235	0.559466	GRIA1
BP	behavioral defense response	GO:0002209	0.559466	GABRA5
BP	response to sterol	GO:0036314	0.559466	LRP8
BP	reproductive system development	GO:0061458	0.559466	TEX15
BP	cGMP metabolic process	GO:0046068	0.559466	GUCY2C
BP	positive regulation of blood coagulation	GO:0030194	0.559466	CD36
BP	DNA replication initiation	GO:0006270	0.559466	ORC1
BP	pigment cell differentiation	GO:0050931	0.559466	KIT
BP	sodium ion homeostasis	GO:0055078	0.559466	SCNN1A
BP	positive regulation of hemostasis	GO:1900048	0.559466	CD36
BP	drug transport	GO:0015893	0.559466	SLC22A3
BP	leukocyte degranulation	GO:0043299	0.559466	KIT
BP	negative regulation of leukocyte migration	GO:0002686	0.559466	CCL28
BP	behavioral fear response	GO:0001662	0.559466	GABRA5
BP	regulation of response to reactive oxygen species	GO:1901031	0.559466	CD36
BP	cell differentiation involved in embryonic placenta development	GO:0060706	0.559466	FZD5
BP	phosphatidylethanolamine acyl-chain remodeling	GO:0036152	0.559466	PLA2G16
BP	establishment of pigment granule localization	GO:0051905	0.559466	RAB17
BP	negative regulation of steroid metabolic process	GO:0045939	0.559466	FGF19
BP	blood vessel endothelial cell migration	GO:0043534	0.559466	FGF2
BP	neuron fate specification	GO:0048665	0.559466	ATOH1
BP	activation of Rho GTPase activity	GO:0032862	0.559466	EPHA1
BP	embryonic hemopoiesis	GO:0035162	0.559466	KIT
BP	peptide biosynthetic process	GO:0043043	0.559466	PCSK1
BP	regulation of type 2 immune response	GO:0002828	0.559466	IL6
BP	membrane lipid catabolic process	GO:0046466	0.559466	SMPDL3B
BP	positive regulation of Notch signaling pathway	GO:0045747	0.559466	KIT
BP	glutamine family amino acid catabolic process	GO:0009065	0.559466	PRODH
BP	spinal cord motor neuron differentiation	GO:0021522	0.559466	MDGA2
BP	prostaglandin metabolic process	GO:0006693	0.559466	HPGD
BP	multicellular organism reproduction	GO:0032504	0.559466	CD9
BP	establishment of melanosome localization	GO:0032401	0.559466	RAB17
BP	steroid catabolic process	GO:0006706	0.559466	HSD17B6
BP	prostanoid metabolic process	GO:0006692	0.559466	HPGD
BP	pyridine-containing compound biosynthetic process	GO:0072525	0.559466	PSAT1
BP	polyol biosynthetic process	GO:0046173	0.559466	FGF2
BP	phospholipid catabolic process	GO:0009395	0.559466	SMPDL3B
BP	pigment granule transport	GO:0051904	0.559466	RAB17
BP	glutamate metabolic process	GO:0006536	0.559466	PRODH
BP	regulation of fatty acid oxidation	GO:0046320	0.559466	CPT1A
BP	regulation of double-strand break repair	GO:2000779	0.559466	TEX15
BP	cellular response to insulin stimulus	GO:0032869	0.55948	FGF19, ENPP1, FGFR4, FGF2
BP	muscle contraction	GO:0006936	0.55948	HTR1D, TACR1, ACTG2, SNTB1
BP	GTP metabolic process	GO:0046039	0.560862	DNM3, GNA14, TUBB2B, TUBB2A, RAB17
BP	regulation of epithelial cell proliferation	GO:0050678	0.560862	IL6, MYC, VASH2, TACR1, FGF2
BP	coenzyme metabolic process	GO:0006732	0.560862	MOCOS, PIPOX, ALDH1L2, PCK2
BP	transmembrane receptor protein serine/threonine kinase signaling pathway	GO:0007178	0.560862	HPGD, MYC, RGMB, CHRDL1
BP	lymphocyte costimulation	GO:0031294	0.560862	DPP4, HLA-DRA
BP	regulation of smooth muscle cell proliferation	GO:0048660	0.560862	IL6, TACR1
BP	regulation of steroid metabolic process	GO:0019218	0.560862	FGF19, FGFR4
BP	multi-organism behavior	GO:0051705	0.560862	GCNT4, TACR1
BP	cell-cell junction assembly	GO:0007043	0.560862	UGT8, CD9
BP	regulation of T cell activation	GO:0050863	0.562005	DPP4, IL6, MYB, HLA-DRA, CLC
BP	single organism cell adhesion	GO:0098602	0.562005	MEGF10, KIT, SLC7A11, CHST4, EPHA1
BP	positive regulation of leukocyte migration	GO:0002687	0.562005	IL6, TACR1
BP	positive regulation of heart growth	GO:0060421	0.562005	FGF2
BP	glucosamine-containing compound metabolic process	GO:1901071	0.562005	CHST4
BP	regulation of response to interferon-gamma	GO:0060330	0.562005	SOCS1
BP	response to salt stress	GO:0009651	0.562005	TACR3
BP	positive regulation of interferon-beta production	GO:0032728	0.562005	POLR3G
BP	intrinsic apoptotic signaling pathway in response to endoplasmic reticulum stress	GO:0070059	0.562005	CHAC1
BP	negative regulation of intrinsic apoptotic signaling pathway in response to DNA damage	GO:1902230	0.562005	CLU
BP	chondroitin sulfate biosynthetic process	GO:0030206	0.562005	CHST9
BP	melanosome localization	GO:0032400	0.562005	RAB17
BP	protein palmitoylation	GO:0018345	0.562005	ZDHHC22
BP	release of cytochrome c from mitochondria	GO:0001836	0.562005	CLU
BP	actin filament polymerization	GO:0030041	0.562005	COBL
BP	detection of mechanical stimulus involved in sensory perception	GO:0050974	0.562005	KIT
BP	very long-chain fatty acid metabolic process	GO:0000038	0.562005	SLC27A2
BP	anterograde axon cargo transport	GO:0008089	0.562005	KIF1A
BP	genetic imprinting	GO:0071514	0.562005	DNMT3B
BP	positive regulation of synapse assembly	GO:0051965	0.562005	THBS2
BP	nuclear-transcribed mRNA poly(A) tail shortening	GO:0000289	0.562005	EIF4A2
MF	protein tyrosine kinase activity	GO:0004713	0.564068	KIT, EPHA1, FGFR4
MF	steroid dehydrogenase activity	GO:0016229	0.566723	HSD17B6
BP	gamete generation	GO:0007276	0.566906	PIWIL2, CCNA1, KIT, SLCO4C1, HIST1H1T, TEX15, HIST1H1A
BP	regulation of leukocyte activation	GO:0002694	0.566906	DPP4, IL6, MYB, HLA-DRA, TACR1, CLC, TAC1
BP	antigen processing and presentation of exogenous peptide antigen via MHC class I	GO:0042590	0.566906	CD36, IFI30
BP	regulation of carbohydrate biosynthetic process	GO:0043255	0.566906	IL6, ENPP1
BP	eye development	GO:0001654	0.566906	FZD5, CHRDL1
BP	sensory perception	GO:0007600	0.567524	GABRB3, MME, GABRA5, SCNN1A, NMU, ITPR3, TAC1, COCH
BP	apoptotic signaling pathway	GO:0097190	0.567524	FGD4, CHEK2, RASGRF2, CHAC1, PRODH, CLU
BP	protein processing	GO:0016485	0.567524	PCSK1, MME, CUZD1, KLKB1
BP	negative regulation of DNA metabolic process	GO:0051053	0.567524	DPPA3, CHEK2
BP	regulation of collagen biosynthetic process	GO:0032965	0.567524	IL6
BP	positive regulation of epidermis development	GO:0045684	0.567524	ATOH1
BP	regulation of odontogenesis	GO:0042481	0.567524	TNFRSF11B
BP	positive regulation of embryonic development	GO:0040019	0.567524	OTX2
BP	positive regulation of coagulation	GO:0050820	0.567524	CD36
BP	stem cell division	GO:0017145	0.567524	KIT
BP	organ or tissue specific immune response	GO:0002251	0.567524	IL6
BP	dopamine receptor signaling pathway	GO:0007212	0.567524	GNA14
BP	positive regulation of tissue remodeling	GO:0034105	0.567524	SPP1
BP	positive regulation of heart contraction	GO:0045823	0.567524	TACR3
BP	positive regulation of vasoconstriction	GO:0045907	0.567524	TACR1
BP	phosphatidylcholine acyl-chain remodeling	GO:0036151	0.567524	PLA2G16
BP	proteoglycan biosynthetic process	GO:0030166	0.567524	CHST9
BP	macrophage activation	GO:0042116	0.567524	CLU
BP	protein localization to chromosome	GO:0034502	0.567524	TEX15
BP	pigment granule localization	GO:0051875	0.567524	RAB17
CC	integral component of lumenal side of endoplasmic reticulum membrane	GO:0071556	0.567968	HLA-DRA
CC	Golgi lumen	GO:0005796	0.568075	GPC4, MUC3A
CC	MHC protein complex	GO:0042611	0.568075	HLA-DRA
CC	Golgi-associated vesicle	GO:0005798	0.568075	STEAP2
CC	late endosome membrane	GO:0031902	0.568075	HLA-DRA
CC	apical part of cell	GO:0045177	0.569921	SPP1, ITPR3
BP	response to corticosteroid	GO:0031960	0.570866	IL6, ASS1, PCK2
BP	reproductive structure development	GO:0048608	0.570959	FZD5, ZFP42, KIT, SRY, TEX15
BP	small molecule biosynthetic process	GO:0044283	0.571054	PSAT1, DSEL, CTH, PLP1, SLC27A2, FGF2, ASS1
MF	RNA polymerase II distal enhancer sequence-specific DNA binding transcription factor activity	GO:0003705	0.571946	NR5A2, SRY
BP	regulation of reactive oxygen species metabolic process	GO:2000377	0.572298	MPV17L, CD36
BP	ethanolamine-containing compound metabolic process	GO:0042439	0.572298	PLA2G16, SMPDL3B
BP	lymphocyte proliferation	GO:0046651	0.572298	CR2, DOCK2
BP	retinoid metabolic process	GO:0001523	0.572298	GPC4, LRP8
BP	cellular response to hormone stimulus	GO:0032870	0.572726	NR5A2, GNG4, FGF19, KIT, ENPP1, FGFR4, FGF2, ASS1
BP	negative regulation of locomotion	GO:0040013	0.572726	IFITM1, EPHA1, CCL28, FGF2
BP	response to reactive oxygen species	GO:0000302	0.572726	IL6, TACR1, ETS1
BP	branching morphogenesis of an epithelial tube	GO:0048754	0.572726	ADAMTS16, MYC, FGF2
BP	sodium ion transport	GO:0006814	0.572726	SCNN1A, SLC4A11, NALCN
BP	regulation of cellular amine metabolic process	GO:0033238	0.572726	ATCAY, TACR3
BP	MyD88-dependent toll-like receptor signaling pathway	GO:0002755	0.572726	IRAK3, CD36
BP	regulation of vascular endothelial growth factor production	GO:0010574	0.572726	IL6
BP	regulation of platelet activation	GO:0010543	0.572726	PRKG1
BP	regulation of long-term neuronal synaptic plasticity	GO:0048169	0.572726	KIT
BP	T cell selection	GO:0045058	0.572726	DOCK2
BP	developmental induction	GO:0031128	0.572726	FGFR4
BP	positive regulation of cytokine production involved in immune response	GO:0002720	0.572726	CD36
BP	positive regulation of immunoglobulin production	GO:0002639	0.572726	IL6
BP	protein sumoylation	GO:0016925	0.572726	BCL11A
BP	pyrimidine ribonucleotide biosynthetic process	GO:0009220	0.572726	AK5
BP	regulation of vascular permeability	GO:0043114	0.572726	TACR1
BP	phosphatidylserine metabolic process	GO:0006658	0.572726	PLA2G16
MF	phospholipase A2 activity	GO:0004623	0.575353	PLA2G16
MF	S-acyltransferase activity	GO:0016417	0.575353	ZDHHC22
CC	ER to Golgi transport vesicle membrane	GO:0012507	0.575547	HLA-DRA
BP	nitrogen compound transport	GO:0071705	0.577115	SLC22A3, IL6, CPT1A, SYT1, SLC43A1, SLC7A11, SLC38A5, SLC7A3
MF	peptidase regulator activity	GO:0061134	0.577357	SERPINB4, TFPI2, A2ML1, TIMP4
MF	tetrapyrrole binding	GO:0046906	0.577357	CYP2B6, CYP2S1, KLKB1
MF	voltage-gated potassium channel activity	GO:0005249	0.577357	KCNG3, KCND2
BP	guanosine-containing compound metabolic process	GO:1901068	0.57813	DNM3, GNA14, TUBB2B, TUBB2A, RAB17
BP	response to topologically incorrect protein	GO:0035966	0.57813	CTH, CHAC1, CLU
BP	mononuclear cell proliferation	GO:0032943	0.579303	CR2, DOCK2
BP	protein O-linked glycosylation	GO:0006493	0.579303	GCNT4, MUC3A
BP	cell-cell signaling involved in cell fate commitment	GO:0045168	0.581468	FGFR4
BP	fear response	GO:0042596	0.581468	GABRA5
BP	positive regulation of fatty acid metabolic process	GO:0045923	0.581468	CPT1A
BP	regulation of macrophage derived foam cell differentiation	GO:0010743	0.581468	CD36
BP	negative regulation of blood circulation	GO:1903523	0.581468	TAC1
BP	negative regulation of innate immune response	GO:0045824	0.581468	IRAK3
BP	negative regulation of cytokine biosynthetic process	GO:0042036	0.581468	IL6
BP	aromatic amino acid family metabolic process	GO:0009072	0.581468	HPDL
BP	negative regulation of gene expression, epigenetic	GO:0045814	0.581468	DNMT3B
BP	peripheral nervous system development	GO:0007422	0.581468	UGT8
BP	tissue regeneration	GO:0042246	0.581468	GAP43
BP	canonical Wnt signaling pathway	GO:0060070	0.582442	FZD5, MYC
CC	sarcomere	GO:0030017	0.582623	TIMP4
CC	clathrin adaptor complex	GO:0030131	0.582623	AP1M2
MF	lipid transporter activity	GO:0005319	0.583322	SLC27A2, MFSD2A
BP	response to endoplasmic reticulum stress	GO:0034976	0.583751	CTH, FAM129A, CHAC1
BP	sulfur compound biosynthetic process	GO:0044272	0.583751	CHST9, DSEL, CTH
MF	protein heterodimerization activity	GO:0046982	0.5859	BCL11A, HIST1H2AJ, TAF4B, IRAK3, OTX2, SRY, SYT6
MF	voltage-gated cation channel activity	GO:0022843	0.5859	KCNG3, KCND2, NALCN
MF	RNA polymerase II transcription regulatory region sequence-specific DNA binding transcription factor activity involved in negative regulation of transcription	GO:0001227	0.5859	BCL11A, NFE2L3
MF	protein N-terminus binding	GO:0047485	0.5859	UNC13A, HESX1
MF	alcohol binding	GO:0043178	0.5859	CRABP1, ITPR3
MF	oxidoreductase activity, acting on the aldehyde or oxo group of donors, NAD or NADP as acceptor	GO:0016620	0.5859	ALDH1L2
BP	regulation of leukocyte differentiation	GO:1902105	0.586102	IL6, MYC, LRRC17, MYB
BP	cellular response to light stimulus	GO:0071482	0.586102	MME, MYC
BP	female pregnancy	GO:0007565	0.586102	HPGD, ETS1
BP	regulation of fibroblast growth factor receptor signaling pathway	GO:0040036	0.586102	OTX2
BP	regulation of cell cycle checkpoint	GO:1901976	0.586102	RINT1
BP	positive regulation of cardiac muscle tissue development	GO:0055025	0.586102	FGF2
BP	regulation of cardiac muscle cell proliferation	GO:0060043	0.586102	FGF2
BP	cellular response to ketone	GO:1901655	0.586102	ASS1
BP	pituitary gland development	GO:0021983	0.586102	ETS1
BP	regulation of organ formation	GO:0003156	0.586102	FGFR4
BP	vesicle docking involved in exocytosis	GO:0006904	0.586102	UNC13A
BP	cardiac muscle cell action potential involved in contraction	GO:0086002	0.586102	FGF12
BP	negative regulation of mitochondrion organization	GO:0010823	0.586102	MPV17L
BP	response to electrical stimulus	GO:0051602	0.586102	IL6
BP	regulation of protein autophosphorylation	GO:0031952	0.586102	ENPP1
BP	defense response to Gram-negative bacterium	GO:0050829	0.586102	IL6
BP	pyrimidine ribonucleotide metabolic process	GO:0009218	0.586102	AK5
BP	regulation of glucan biosynthetic process	GO:0010962	0.586102	ENPP1
BP	regulation of glycogen biosynthetic process	GO:0005979	0.586102	ENPP1
BP	quinone metabolic process	GO:1901661	0.586102	CBR1
BP	NAD metabolic process	GO:0019674	0.586102	PCK2
BP	liver development	GO:0001889	0.587065	COBL, ASS1
BP	negative regulation of homeostatic process	GO:0032845	0.587065	TNFRSF11B, FGF2
BP	regulation of reproductive process	GO:2000241	0.587065	NRK, SRY
BP	vascular process in circulatory system	GO:0003018	0.587065	HTR1D, TACR1
BP	mitotic cell cycle phase transition	GO:0044772	0.589952	CCNA1, ORC1, CHEK2, MYB, PIM2
BP	organic hydroxy compound metabolic process	GO:1901615	0.589952	PLA2G16, CPT1A, NR5A2, PSAT1, GCNT4, SMPDL3B, SLC27A2, FGF2
BP	cell projection assembly	GO:0030031	0.589952	DNM3, FGD4, KIT, RAB17
BP	regulation of I-kappaB kinase/NF-kappaB signaling	GO:0043122	0.589952	CTH, CD36, PIM2, TRIM22
BP	insulin receptor signaling pathway	GO:0008286	0.589952	FGF19, FGFR4, FGF2
BP	regulation of JNK cascade	GO:0046328	0.589952	FZD5, FGF19, NRK
BP	diterpenoid metabolic process	GO:0016101	0.589952	GPC4, LRP8
BP	regulation of cell fate commitment	GO:0010453	0.589952	FGF2
BP	positive regulation of glucose import	GO:0046326	0.589952	FGF19
BP	positive regulation of interleukin-12 production	GO:0032735	0.589952	CD36
BP	cardiac muscle cell action potential	GO:0086001	0.589952	FGF12
BP	long-term synaptic potentiation	GO:0060291	0.589952	ITPR3
BP	negative regulation of sequestering of calcium ion	GO:0051283	0.589952	FGF2
BP	circadian behavior	GO:0048512	0.589952	IL6
BP	release of sequestered calcium ion into cytosol	GO:0051209	0.589952	FGF2
BP	vasoconstriction	GO:0042310	0.589952	HTR1D
BP	regulation of regulated secretory pathway	GO:1903305	0.589952	SYT1
BP	placenta blood vessel development	GO:0060674	0.589952	FZD5
BP	cerebellum development	GO:0021549	0.589952	CNTN1
BP	regulation of sodium ion transmembrane transporter activity	GO:2000649	0.589952	FGF12
BP	regulation of glutamate receptor signaling pathway	GO:1900449	0.589952	RASGRF2
MF	endopeptidase activity	GO:0004175	0.590004	ADAMTS16, DPP4, PCSK1, MME, NRIP3, CLC, KLKB1
MF	phosphoric diester hydrolase activity	GO:0008081	0.590004	ENPP1, SMPDL3B
MF	organic hydroxy compound transmembrane transporter activity	GO:1901618	0.590004	SLC22A3
BP	regulation of organ morphogenesis	GO:2000027	0.591516	MYC, TNFRSF11B, FGFR4
BP	negative regulation of cell morphogenesis involved in differentiation	GO:0010771	0.591516	BCL11A, SPP1
BP	icosanoid metabolic process	GO:0006690	0.591516	CBR1, HPGD
BP	fatty acid derivative metabolic process	GO:1901568	0.591516	CBR1, HPGD
BP	regulation of endothelial cell proliferation	GO:0001936	0.591516	VASH2, FGF2
BP	membrane lipid biosynthetic process	GO:0046467	0.591516	UGT8, ST8SIA3
MF	phosphatidylinositol phosphate binding	GO:1901981	0.592771	SYT1, FRMPD4
BP	cell cycle phase transition	GO:0044770	0.592847	CCNA1, ORC1, CHEK2, MYB, PIM2
BP	negative regulation of response to external stimulus	GO:0032102	0.592847	SPP1, FGF2, KLKB1, PRKG1
BP	regulation of autophagy	GO:0010506	0.592847	DRAM1, PIM2
BP	cellular response to reactive oxygen species	GO:0034614	0.592847	IL6, ETS1
BP	protein tetramerization	GO:0051262	0.592847	CTH, SAMHD1
BP	regulation of cyclin-dependent protein serine/threonine kinase activity	GO:0000079	0.592847	HERC5, CCNA1
BP	phototransduction, visible light	GO:0007603	0.592847	GPC4, LRP8
BP	negative regulation of interleukin-6 production	GO:0032715	0.592847	IRAK3
BP	negative regulation of endothelial cell migration	GO:0010596	0.592847	FGF2
BP	regulation of collagen metabolic process	GO:0010712	0.592847	IL6
BP	regulation of smooth muscle cell migration	GO:0014910	0.592847	TACR1
BP	positive chemotaxis	GO:0050918	0.592847	FGF2
BP	cellular response to glucocorticoid stimulus	GO:0071385	0.592847	ASS1
BP	peptide cross-linking	GO:0018149	0.592847	MAMDC2
BP	bicarbonate transport	GO:0015701	0.592847	SLC4A11
BP	regulation of gastrulation	GO:0010470	0.592847	OTX2
BP	hyaluronan metabolic process	GO:0030212	0.592847	FGF2
BP	negative regulation of histone modification	GO:0031057	0.592847	DNMT3B
BP	mitotic spindle organization	GO:0007052	0.592847	CHEK2
BP	regulation of meiosis	GO:0040020	0.592847	PIWIL2
BP	peptidyl-tyrosine phosphorylation	GO:0018108	0.594332	KIT, EPHA1, FGFR4
BP	negative regulation of transferase activity	GO:0051348	0.594594	IL6, SOCS1, IRAK3, EPHA1, PPM1E
BP	peptidyl-tyrosine modification	GO:0018212	0.594594	KIT, EPHA1, FGFR4
BP	developmental maturation	GO:0021700	0.594594	UNC13A, FZD5, PLP1
BP	negative regulation of protein complex assembly	GO:0031333	0.594594	BCL11A, CLU
BP	negative regulation of neuron projection development	GO:0010977	0.594594	BCL11A, SPP1
BP	positive regulation of endocytosis	GO:0045807	0.594594	CD36, DOCK2
BP	regulation of glucose transport	GO:0010827	0.594594	FGF19, ENPP1
BP	DNA-templated transcription, elongation	GO:0006354	0.594594	POLR3G, TAF4B
BP	positive regulation of protein tyrosine kinase activity	GO:0061098	0.594594	LRP8
BP	neuroepithelial cell differentiation	GO:0060563	0.594594	KIT
BP	regulation of phosphoprotein phosphatase activity	GO:0043666	0.594594	PPP4R4
BP	negative regulation of cytokine-mediated signaling pathway	GO:0001960	0.594594	IRAK3
BP	regulation of activated T cell proliferation	GO:0046006	0.594594	CLC
BP	regulation of sequestering of calcium ion	GO:0051282	0.594594	FGF2
BP	rhythmic behavior	GO:0007622	0.594594	IL6
BP	negative regulation of cytokine secretion	GO:0050710	0.594594	IL6
BP	reproduction	GO:0000003	0.594594	CD9
BP	multicellular organismal water homeostasis	GO:0050891	0.594594	SCNN1A
BP	regulation of intrinsic apoptotic signaling pathway in response to DNA damage	GO:1902229	0.594594	CLU
BP	activation of Ras GTPase activity	GO:0032856	0.594594	EPHA1
BP	myeloid cell development	GO:0061515	0.594594	KIT
BP	one-carbon metabolic process	GO:0006730	0.594594	ALDH1L2
BP	histone ubiquitination	GO:0016574	0.594594	DTX3L
BP	fat-soluble vitamin metabolic process	GO:0006775	0.594594	CBR1
BP	calcium ion import	GO:0070509	0.594594	NALCN
BP	Golgi to plasma membrane transport	GO:0006893	0.594594	STEAP2
BP	androgen metabolic process	GO:0008209	0.594594	HSD17B6
MF	ligase activity, forming carbon-sulfur bonds	GO:0016877	0.598891	SLC27A2
BP	DNA-templated transcription, initiation	GO:0006352	0.600347	NR5A2, MYC, POLR3G, TAF4B
BP	gland development	GO:0048732	0.600347	MYB, COBL, ETS1, ASS1
BP	regulation of endothelial cell migration	GO:0010594	0.60067	FGF2, ETS1
BP	negative regulation of hydrolase activity	GO:0051346	0.601431	SERPINB4, IL6, PPP4R4, TFPI2, A2ML1, TIMP4
BP	regulation of endopeptidase activity	GO:0052548	0.601431	SERPINB4, IL6, MYC, TFPI2, A2ML1, TIMP4
BP	regulation of myeloid cell differentiation	GO:0045637	0.601431	MYC, LRRC17, ETS1
BP	response to progesterone	GO:0032570	0.601431	TACR1
BP	positive regulation of reproductive process	GO:2000243	0.601431	SRY
BP	cellular response to corticosteroid stimulus	GO:0071384	0.601431	ASS1
BP	positive regulation of autophagy	GO:0010508	0.601431	PIM2
BP	regulation of lipoprotein lipase activity	GO:0051004	0.601431	PPP4R4
BP	negative regulation of transcription factor import into nucleus	GO:0042992	0.601431	CD36
BP	neuron recognition	GO:0008038	0.601431	GAP43
BP	pyrimidine nucleotide biosynthetic process	GO:0006221	0.601431	AK5
BP	negative regulation of peptidyl-tyrosine phosphorylation	GO:0050732	0.601431	SOCS1
BP	cyclic purine nucleotide metabolic process	GO:0052652	0.601431	GUCY2C
BP	meiotic cell cycle process	GO:1903046	0.602252	CCNA1, TEX15
BP	protein maturation	GO:0051604	0.603148	PCSK1, MME, CUZD1, KLKB1
BP	energy reserve metabolic process	GO:0006112	0.60657	GNG4, MYC, ITPR3
BP	regulation of glucose metabolic process	GO:0010906	0.60657	IL6, ENPP1
BP	response to cocaine	GO:0042220	0.60657	TACR3
BP	neuron fate commitment	GO:0048663	0.60657	OTX2
BP	regulation of dendritic spine development	GO:0060998	0.60657	LRP8
BP	regulation of DNA-dependent DNA replication	GO:0090329	0.60657	CHEK2
BP	negative regulation of muscle organ development	GO:0048635	0.60657	IL6
BP	T cell differentiation in thymus	GO:0033077	0.60657	FZD5
BP	ephrin receptor signaling pathway	GO:0048013	0.60657	EPHA1
BP	regulation of membrane depolarization	GO:0003254	0.60657	FGF12
BP	neuromuscular junction development	GO:0007528	0.60657	UNC13A
BP	regulation of calcium ion-dependent exocytosis	GO:0017158	0.60657	SYT1
BP	negative regulation of chromatin modification	GO:1903309	0.60657	DNMT3B
BP	negative regulation of tumor necrosis factor production	GO:0032720	0.60657	IRAK3
BP	regulation of G2/M transition of mitotic cell cycle	GO:0010389	0.60657	CCNA1
BP	cyclic nucleotide biosynthetic process	GO:0009190	0.60657	GUCY2C
BP	meiotic cell cycle	GO:0051321	0.60657	PIWIL2
BP	response to nutrient levels	GO:0031667	0.60721	IL6, SPP1, TNFRSF11B, CCL28, ASS1
BP	tissue morphogenesis	GO:0048729	0.60721	ADAMTS16, IL6, FZD5, MYC, GCNT4, FGF2
BP	positive regulation of Ras GTPase activity	GO:0032320	0.607405	FGD4, RASGRF2, DOCK2, EPHA1, ARHGEF5
BP	cell junction assembly	GO:0034329	0.607405	UGT8, CD9, LAMC2
BP	regulation of cytokine-mediated signaling pathway	GO:0001959	0.607405	SOCS1, IRAK3
BP	response to hydrogen peroxide	GO:0042542	0.607405	IL6, ETS1
BP	establishment of vesicle localization	GO:0051650	0.607405	SYT1, RAB17
BP	protein N-linked glycosylation via asparagine	GO:0018279	0.607405	MGAT4C, ST8SIA3
BP	negative regulation of ion transmembrane transporter activity	GO:0032413	0.607405	FGF12
BP	neural crest cell migration	GO:0001755	0.607405	FGF19
BP	regulation of endocrine process	GO:0044060	0.607405	TAC1
BP	regulation of cardiac muscle tissue growth	GO:0055021	0.607405	FGF2
BP	positive regulation of glucose transport	GO:0010828	0.607405	FGF19
BP	dendrite development	GO:0016358	0.607405	PRKG1
BP	regulation of interferon-beta production	GO:0032648	0.607405	POLR3G
BP	regulation of polysaccharide biosynthetic process	GO:0032885	0.607405	ENPP1
BP	negative regulation of tumor necrosis factor superfamily cytokine production	GO:1903556	0.607405	IRAK3
BP	glycoprotein biosynthetic process	GO:0009101	0.607405	CHST9
BP	nucleotide phosphorylation	GO:0046939	0.607405	AK5
BP	regulation of glycogen metabolic process	GO:0070873	0.607405	ENPP1
BP	gene silencing by RNA	GO:0031047	0.607405	PIWIL2
BP	ribonucleoside bisphosphate metabolic process	GO:0033875	0.607405	ENPP1
BP	alditol phosphate metabolic process	GO:0052646	0.607405	PLA2G16
BP	purine nucleoside bisphosphate metabolic process	GO:0034032	0.607405	ENPP1
BP	nucleoside bisphosphate metabolic process	GO:0033865	0.607405	ENPP1
BP	trivalent inorganic cation transport	GO:0072512	0.607405	STEAP2
BP	ferric iron transport	GO:0015682	0.607405	STEAP2
BP	hexose catabolic process	GO:0019320	0.607405	FUT9
MF	ion channel inhibitor activity	GO:0008200	0.607878	CCDC109B
MF	galactosyltransferase activity	GO:0008378	0.607878	UGT8
BP	Fc-epsilon receptor signaling pathway	GO:0038095	0.609596	FGF19, KIT, ITPR3, FGFR4, FGF2
BP	cellular process involved in reproduction in multicellular organism	GO:0022412	0.609596	PIWIL2, KIT, ZFP42, CD9
BP	regulation of histone modification	GO:0031056	0.609596	MYB, DNMT3B
BP	regulation of T cell differentiation	GO:0045580	0.609596	IL6, MYB
BP	nucleosome assembly	GO:0006334	0.609596	HIST1H1T, HIST1H1A
BP	terpenoid metabolic process	GO:0006721	0.609596	GPC4, LRP8
BP	peptidyl-asparagine modification	GO:0018196	0.609596	MGAT4C, ST8SIA3
BP	morphogenesis of an epithelium	GO:0002009	0.610193	ADAMTS16, IL6, FZD5, MYC, FGF2
BP	osteoblast differentiation	GO:0001649	0.610193	LRRC17, SPP1
BP	regulation of myeloid leukocyte differentiation	GO:0002761	0.610193	MYC, LRRC17
BP	response to cold	GO:0009409	0.610193	IL6
BP	regulation of gluconeogenesis	GO:0006111	0.610193	IL6
BP	B cell proliferation	GO:0042100	0.610193	CR2
BP	positive regulation of organ growth	GO:0046622	0.610193	FGF2
BP	negative regulation of response to cytokine stimulus	GO:0060761	0.610193	IRAK3
BP	regulation of cell adhesion mediated by integrin	GO:0033628	0.610193	DPP4
BP	response to cadmium ion	GO:0046686	0.610193	MT1H
BP	regulation of erythrocyte differentiation	GO:0045646	0.610193	ETS1
BP	regulation of cell cycle G2/M phase transition	GO:1902749	0.610193	CCNA1
BP	negative regulation of stress-activated MAPK cascade	GO:0032873	0.610193	MYC
BP	negative regulation of stress-activated protein kinase signaling cascade	GO:0070303	0.610193	MYC
BP	binding of sperm to zona pellucida	GO:0007339	0.610193	HIST1H1T
BP	chromosome organization involved in meiosis	GO:0070192	0.610193	TEX15
CC	integral component of endoplasmic reticulum membrane	GO:0030176	0.611095	HLA-DRA, SLC27A2
CC	vacuole	GO:0005773	0.611405	DRAM1, KIT, HLA-DRA, IFI30, ASS1
MF	channel inhibitor activity	GO:0016248	0.614233	CCDC109B
MF	acetylgalactosaminyltransferase activity	GO:0008376	0.614233	WBSCR17
MF	peptide antigen binding	GO:0042605	0.614233	HLA-DRA
BP	regulation of peptide transport	GO:0090087	0.616145	PCSK1, CPT1A, ITPR3, PCK2
BP	cellular response to metal ion	GO:0071248	0.616199	MT1M, MT1H
BP	positive regulation of kidney development	GO:0090184	0.618781	MYC
BP	substrate adhesion-dependent cell spreading	GO:0034446	0.618781	EPHA1
BP	positive regulation of mesenchymal cell proliferation	GO:0002053	0.618781	MYC
BP	regulation of epidermal cell differentiation	GO:0045604	0.618781	ATOH1
BP	pigmentation	GO:0043473	0.618781	KIT
BP	regulation of toll-like receptor signaling pathway	GO:0034121	0.618781	IRAK3
BP	female gamete generation	GO:0007292	0.618781	PIWIL2
CC	nuclear heterochromatin	GO:0005720	0.618914	DNMT3B
CC	rough endoplasmic reticulum	GO:0005791	0.618914	SLC7A11
CC	intercellular bridge	GO:0045171	0.618914	ETS1
BP	unsaturated fatty acid metabolic process	GO:0033559	0.619093	CBR1, HPGD
BP	sensory perception of chemical stimulus	GO:0007606	0.619093	SCNN1A, ITPR3
BP	fertilization	GO:0009566	0.619093	CD9, TEX15
BP	microtubule-based process	GO:0007017	0.619207	UGT8, TUBB2B, TUBB2A, CHEK2, KIF5A, NEFM, KIF1A
BP	organic hydroxy compound biosynthetic process	GO:1901617	0.619207	PSAT1, FGF2, SLC27A2
BP	regulation of behavior	GO:0050795	0.619207	IL6, HTR1D, TACR3
BP	negative regulation of proteolysis	GO:0045861	0.619922	SERPINB4, IL6, TFPI2, A2ML1, TIMP4
BP	regulation of system process	GO:0044057	0.619922	IL6, NMU, TACR3, TACR1, TAC1, PRKG1
BP	epithelial cell differentiation	GO:0030855	0.619922	CBR1, FOXB1, CPT1A, KIT, SLC7A11
BP	single organismal cell-cell adhesion	GO:0016337	0.619922	MEGF10, KIT, SLC7A11, CHST4
BP	monocarboxylic acid biosynthetic process	GO:0072330	0.619922	DSEL, PLP1, SLC27A2
BP	response to wounding	GO:0009611	0.619922	GAP43, IL6, FGF2
BP	regulation of response to cytokine stimulus	GO:0060759	0.619922	SOCS1, IRAK3
BP	regulation of embryonic development	GO:0045995	0.619922	NRK, OTX2
BP	positive regulation of reactive oxygen species metabolic process	GO:2000379	0.619922	CD36
BP	genitalia development	GO:0048806	0.619922	TEX15
BP	cellular response to glucose stimulus	GO:0071333	0.619922	PCK2
BP	regulation of meiotic cell cycle	GO:0051445	0.619922	PIWIL2
BP	protein kinase C-activating G-protein coupled receptor signaling pathway	GO:0007205	0.619922	GAP43
BP	water homeostasis	GO:0030104	0.619922	SCNN1A
BP	negative regulation of lipid biosynthetic process	GO:0051055	0.619922	FGF19
BP	cell differentiation in spinal cord	GO:0021515	0.619922	MDGA2
BP	amino sugar metabolic process	GO:0006040	0.619922	CHST4
BP	regulation of type I interferon-mediated signaling pathway	GO:0060338	0.619922	SOCS1
BP	positive regulation of fat cell differentiation	GO:0045600	0.619922	WIF1
BP	regulation of sodium ion transmembrane transport	GO:1902305	0.619922	FGF12
BP	membrane depolarization during action potential	GO:0086010	0.619922	NALCN
BP	regulation of peptidase activity	GO:0052547	0.621649	SERPINB4, IL6, MYC, TFPI2, A2ML1, TIMP4
BP	regulation of chromatin modification	GO:1903308	0.621649	MYB, DNMT3B
BP	zymogen activation	GO:0031638	0.621649	CUZD1, KLKB1
MF	cyclic nucleotide binding	GO:0030551	0.622569	PRKG1
MF	carboxy-lyase activity	GO:0016831	0.622569	PCK2
CC	extracellular vesicular exosome	GO:0070062	0.626687	HPGD, LY75, FAM129A, TRHDE, CLU, ALDH1L2, ACTG2, COCH, DPP4, GNA14, GNG4, SPP1, GPC4, PCK2, CBR1, SERPINB4, CR2, MME, CKMT1A, HIST1H2AJ, A2ML1, ASS1, DNM3, TUBB2A, PSAT1, CTH, SEMG1, SLCO4C1, SCNN1A, CNTN1, TRIM36, HLA-DRA, CD9, RAB17, SMPDL3B, DOCK2, SLC27A2, CCL28, KLKB1
CC	growth cone	GO:0030426	0.626687	COBL, OTX2
BP	regulation of immunoglobulin production	GO:0002637	0.626818	IL6
BP	regulation of multicellular organismal metabolic process	GO:0044246	0.626818	IL6
BP	embryo implantation	GO:0007566	0.626818	SPP1
BP	nucleoside diphosphate metabolic process	GO:0009132	0.626818	AK5
BP	spindle assembly	GO:0051225	0.626818	CHEK2
BP	detection of mechanical stimulus	GO:0050982	0.626818	KIT
BP	neurogenesis	GO:0022008	0.626818	CHAC1
BP	immune response-regulating cell surface receptor signaling pathway	GO:0002768	0.628542	CR2, FGF19, KIT, HLA-DRA, ITPR3, FGFR4, FGF2
MF	G-protein coupled receptor binding	GO:0001664	0.629147	GNA14, NMU, TAC1, CCL28
MF	oxidoreductase activity, acting on paired donors, with incorporation or reduction of molecular oxygen	GO:0016705	0.629147	CYP2B6, CYP2S1, KLKB1
MF	phospholipid binding	GO:0005543	0.629819	NR5A2, SYT1, FRMPD4, ITPR3, SYT6
BP	steroid metabolic process	GO:0008202	0.63023	NR5A2, CYP2B6, HSD17B6, SLC27A2
BP	regulation of actin cytoskeleton organization	GO:0032956	0.63023	TACR1, TAC1, EPHA1, PPM1E
BP	positive regulation of protein maturation	GO:1903319	0.63023	MYC, FGFR4, CLU, KLKB1
BP	positive regulation of protein processing	GO:0010954	0.63023	MYC, FGFR4, CLU, KLKB1
BP	regulation of chromosome organization	GO:0033044	0.63023	MYC, MYB, DNMT3B
BP	antigen processing and presentation of peptide antigen via MHC class I	GO:0002474	0.63023	CD36, IFI30
BP	negative regulation of intracellular transport	GO:0032387	0.63023	MPV17L, CD36
BP	protein N-linked glycosylation	GO:0006487	0.63023	MGAT4C, ST8SIA3
BP	detection of visible light	GO:0009584	0.63023	GPC4, LRP8
BP	response to amine	GO:0014075	0.63023	ASS1
BP	cellular response to hexose stimulus	GO:0071331	0.63023	PCK2
BP	alpha-beta T cell activation	GO:0046631	0.63023	DOCK2
BP	negative regulation of viral genome replication	GO:0045071	0.63023	IFITM1
BP	glutamate receptor signaling pathway	GO:0007215	0.63023	GRIA1
BP	platelet aggregation	GO:0070527	0.63023	SLC7A11
BP	telencephalon cell migration	GO:0022029	0.63023	FOXB1
BP	negative regulation of BMP signaling pathway	GO:0030514	0.63023	CHRDL1
BP	monosaccharide catabolic process	GO:0046365	0.63023	FUT9
BP	response to ketone	GO:1901654	0.630828	TACR1, ASS1
BP	regulation of symbiosis, encompassing mutualism through parasitism	GO:0043903	0.632125	IFITM1, NR5A2, CD36
BP	regulation of osteoblast differentiation	GO:0045667	0.632125	IFITM1, IL6
BP	cell growth	GO:0016049	0.632125	IL6, COBL
BP	negative regulation of cell projection organization	GO:0031345	0.632125	BCL11A, SPP1
BP	positive regulation of chemokine production	GO:0032722	0.632125	IL6
BP	thymus development	GO:0048538	0.632125	MYB
BP	cellular response to monosaccharide stimulus	GO:0071326	0.632125	PCK2
BP	regulation of heart growth	GO:0060420	0.632125	FGF2
BP	ovarian follicle development	GO:0001541	0.632125	KIT
BP	positive regulation of wound healing	GO:0090303	0.632125	CD36
BP	regulation of polysaccharide metabolic process	GO:0032881	0.632125	ENPP1
BP	cell-substrate junction assembly	GO:0007044	0.632125	LAMC2
BP	protein autoubiquitination	GO:0051865	0.632125	RNF133
BP	somitogenesis	GO:0001756	0.632125	FOXB1
BP	T cell proliferation	GO:0042098	0.632125	DOCK2
BP	regulation of mitochondrial outer membrane permeabilization involved in apoptotic signaling pathway	GO:1901028	0.632125	MPV17L
BP	actin cytoskeleton reorganization	GO:0031532	0.632125	KIT
BP	pyrimidine-containing compound biosynthetic process	GO:0072528	0.632125	AK5
BP	response to exogenous dsRNA	GO:0043330	0.632125	IRAK3
BP	actin polymerization or depolymerization	GO:0008154	0.632125	COBL
BP	oligosaccharide metabolic process	GO:0009311	0.632125	ST8SIA3
BP	neuron projection morphogenesis	GO:0048812	0.634655	UGT8, FZD5, SLITRK3
BP	detection of external stimulus	GO:0009581	0.634655	KIT, GPC4, LRP8
BP	hematopoietic or lymphoid organ development	GO:0048534	0.634655	MYB, KIT, LRRC17
BP	regulation of chromatin organization	GO:1902275	0.634655	MYB, DNMT3B
BP	response to extracellular stimulus	GO:0009991	0.635359	IL6, SPP1, TNFRSF11B, CCL28, ASS1
MF	retinoid binding	GO:0005501	0.636013	CRABP1
MF	isoprenoid binding	GO:0019840	0.636013	CRABP1
BP	multicellular organismal development	GO:0007275	0.638109	PIWIL2, WIF1, SLCO4C1, CRABP1, HIST1H1T, CLC, DPPA5
BP	regulation of ion transmembrane transport	GO:0034765	0.638347	KCNG3, KCND2, RASGRF2, NALCN, FGF12
BP	steroid biosynthetic process	GO:0006694	0.63845	HSD17B6, SLC27A2
BP	negative regulation of epithelial cell migration	GO:0010633	0.63845	FGF2
BP	negative regulation of response to DNA damage stimulus	GO:2001021	0.63845	CLU
BP	lactation	GO:0007595	0.63845	FOXB1
MF	serine-type endopeptidase activity	GO:0004252	0.638829	DPP4, PCSK1, KLKB1
MF	O-acyltransferase activity	GO:0008374	0.638829	CPT1A
MF	Rho GTPase activator activity	GO:0005100	0.638829	DOCK2
MF	aspartic-type endopeptidase activity	GO:0004190	0.638829	NRIP3
CC	site of polarized growth	GO:0030427	0.641791	COBL, OTX2
CC	plasma lipoprotein particle	GO:0034358	0.641791	CLU
CC	sperm part	GO:0097223	0.642233	KIT, TRIM36
CC	AP-type membrane coat adaptor complex	GO:0030119	0.642233	AP1M2
CC	terminal bouton	GO:0043195	0.642233	NMU
BP	stem cell maintenance	GO:0019827	0.642566	PIWIL2, KIT
BP	phototransduction	GO:0007602	0.642566	GPC4, LRP8
BP	axonogenesis	GO:0007409	0.642566	FZD5, SLITRK3
BP	negative regulation of transporter activity	GO:0032410	0.644108	FGF12
BP	receptor internalization	GO:0031623	0.644108	GRIA1
BP	cerebral cortex development	GO:0021987	0.644108	ATOH1
BP	forebrain cell migration	GO:0021885	0.644108	FOXB1
BP	negative regulation of DNA replication	GO:0008156	0.644108	CHEK2
BP	regulation of mesenchymal cell proliferation	GO:0010464	0.644108	MYC
BP	cellular response to cAMP	GO:0071320	0.644108	ASS1
BP	sulfur compound catabolic process	GO:0044273	0.644108	CTH
BP	nucleus organization	GO:0006997	0.644108	ETS1
BP	regulation of cell morphogenesis involved in differentiation	GO:0010769	0.64458	BCL11A, SPP1, NEFM, LRP8
BP	cellular response to inorganic substance	GO:0071241	0.64458	MT1M, MT1H
BP	defense response to bacterium	GO:0042742	0.645255	IL6, CD36, COCH
BP	mitochondrion organization	GO:0007005	0.645255	ATCAY, PIM2, CLU
CC	protein-lipid complex	GO:0032994	0.646369	CLU
CC	anchored component of plasma membrane	GO:0046658	0.646369	RGMB
MF	iron ion binding	GO:0005506	0.64827	CYP2B6, CYP2S1, KLKB1
MF	microtubule binding	GO:0008017	0.64827	KIF5A, NEFM, KIF1A
MF	phospholipid transporter activity	GO:0005548	0.64827	MFSD2A
MF	phosphotransferase activity, phosphate group as acceptor	GO:0016776	0.64827	AK5
MF	aspartic-type peptidase activity	GO:0070001	0.64827	NRIP3
MF	G-protein coupled amine receptor activity	GO:0008227	0.64827	HTR1D
MF	metalloendopeptidase activity	GO:0004222	0.648298	ADAMTS16, MME
BP	mitochondrial transport	GO:0006839	0.649114	CPT1A, CCDC109B
BP	synapse organization	GO:0050808	0.649114	DNM3, UNC13A
CC	nuclear chromatin	GO:0000790	0.649265	DNMT3B, POLR3G, HIST1H1A
CC	lamellipodium	GO:0030027	0.649265	DPP4, FGD4
CC	ribonucleoprotein granule	GO:0035770	0.649265	PIWIL2, INA
CC	cytoplasmic ribonucleoprotein granule	GO:0036464	0.649265	PIWIL2, INA
CC	cytoplasmic side of plasma membrane	GO:0009898	0.649265	KIT
CC	ciliary membrane	GO:0060170	0.649265	SCNN1A
CC	microbody membrane	GO:0031903	0.649265	SLC27A2
CC	phagocytic vesicle	GO:0045335	0.649265	CD36
CC	peroxisomal membrane	GO:0005778	0.649265	SLC27A2
CC	actin filament	GO:0005884	0.649265	COBL
CC	neuron projection terminus	GO:0044306	0.649265	MME
BP	regulation of lipid catabolic process	GO:0050994	0.649532	CPT1A
BP	neutrophil chemotaxis	GO:0030593	0.649532	SPP1
BP	positive regulation of lipid transport	GO:0032370	0.649532	TAC1
BP	somatic stem cell maintenance	GO:0035019	0.649532	KIT
BP	segmentation	GO:0035282	0.649532	FOXB1
BP	transcription from RNA polymerase III promoter	GO:0006383	0.649532	POLR3G
MF	amino acid binding	GO:0016597	0.650339	SYT1, ASS1
MF	electron carrier activity	GO:0009055	0.650339	GLDC, HSD17B6
MF	oxidoreductase activity, acting on the aldehyde or oxo group of donors	GO:0016903	0.650339	ALDH1L2
BP	leukocyte activation involved in immune response	GO:0002366	0.651654	KIT, DOCK2
BP	cell activation involved in immune response	GO:0002263	0.651654	KIT, DOCK2
BP	regulation of striated muscle tissue development	GO:0016202	0.651654	MEGF10, FGF2
MF	calcium channel activity	GO:0005262	0.652676	ITPR3, NALCN
BP	rhythmic process	GO:0048511	0.653456	IL6, KIT, TIMP4, ARNTL2
BP	regulation of lipid biosynthetic process	GO:0046890	0.653456	FGF19, FGFR4
[truncated: 799 more rows]

## Sheet: Cluster 4
Category	Term	ID	Adjusted p-value	Genes
BP	cell migration involved in gastrulation	GO:0042074	0.00393547	MIXL1, CER1, NODAL
BP	regulation of mesoderm development	GO:2000380	0.00393547	MIXL1, CER1, NODAL
BP	embryonic morphogenesis	GO:0048598	0.00393547	EOMES, T, GSC, MIXL1, CER1, NODAL, WNT3, FGF4
BP	pattern specification process	GO:0007389	0.00393547	EOMES, CYP26A1, T, GSC, ARMC4, CER1, NODAL, WNT3
BP	signal transduction involved in regulation of gene expression	GO:0023019	0.0075021	T, GSC, CER1
BP	axis specification	GO:0009798	0.0114886	T, ARMC4, CER1, WNT3
BP	anterior/posterior axis specification	GO:0009948	0.0223244	T, CER1, WNT3
BP	gastrulation	GO:0007369	0.0299949	GSC, MIXL1, CER1
BP	cytidine deamination	GO:0009972	0.0299949	CDA, APOBEC3G
BP	cytidine catabolic process	GO:0006216	0.0299949	CDA, APOBEC3G
BP	cytidine metabolic process	GO:0046087	0.0299949	CDA, APOBEC3G
MF	RNA polymerase II transcription factor binding	GO:0001085	0.0315834	EOMES, T, GSC, MIXL1
BP	pyrimidine ribonucleoside catabolic process	GO:0046133	0.0329329	CDA, APOBEC3G
MF	cytidine deaminase activity	GO:0004126	0.0343148	CDA, APOBEC3G
BP	regulation of timing of cell differentiation	GO:0048505	0.03586	SERPINE2, NODAL
BP	regulation of development, heterochronic	GO:0040034	0.038776	SERPINE2, NODAL
BP	regionalization	GO:0003002	0.0392203	EOMES, CYP26A1, T, GSC, CER1
BP	cell fate specification	GO:0001708	0.0392203	EOMES, GSC, NODAL
BP	SMAD protein signal transduction	GO:0060395	0.0532916	T, NODAL
MF	receptor agonist activity	GO:0048018	0.0682118	WNT3, NODAL
BP	post-anal tail morphogenesis	GO:0036342	0.0754266	T, SP5
BP	pyrimidine nucleoside catabolic process	GO:0046135	0.0850601	CDA, APOBEC3G
BP	regulation of activin receptor signaling pathway	GO:0032925	0.0876707	CER1, NODAL
MF	fibroblast growth factor receptor binding	GO:0005104	0.0923591	FGF17, FGF4
MF	deaminase activity	GO:0019239	0.0923591	CDA, APOBEC3G
MF	RNA polymerase II transcription factor binding transcription factor activity involved in negative regulation of transcription	GO:0001191	0.0923591	EOMES, T
MF	receptor activator activity	GO:0030546	0.0923591	NODAL, WNT3
MF	RNA polymerase II repressing transcription factor binding	GO:0001103	0.0923591	GSC, MIXL1
MF	hydrolase activity, acting on carbon-nitrogen (but not peptide) bonds, in cyclic amidines	GO:0016814	0.0923591	CDA, APOBEC3G
MF	RNA polymerase II transcription factor binding transcription factor activity	GO:0001076	0.0923591	EOMES, T, MIXL1
MF	RNA polymerase II activating transcription factor binding	GO:0001102	0.0923591	EOMES, T
CC	extracellular region	GO:0005576	0.0924701	FGF17, DKK4, FSTL5, MFAP4, CDA, SERPINE2, OVCH2, GLIPR1L1, CER1, NODAL, WNT3, FGF4
BP	detection of mechanical stimulus involved in sensory perception	GO:0050974	0.0929039	SERPINE2, TRPA1
BP	transmembrane receptor protein serine/threonine kinase signaling pathway	GO:0007178	0.0929039	T, PMEPA1, CER1, NODAL
BP	endodermal cell differentiation	GO:0035987	0.0955227	MIXL1, NODAL
BP	bone morphogenesis	GO:0060349	0.0981411	T, SP5
MF	metal ion transmembrane transporter activity	GO:0046873	0.103961	KCNH5, TRPA1, SLC6A15, SLC39A8, ATP12A
MF	receptor regulator activity	GO:0030545	0.103961	NODAL, WNT3
BP	morphogenesis of embryonic epithelium	GO:0016331	0.107507	T, NODAL
BP	embryonic hindlimb morphogenesis	GO:0035116	0.110059	WNT3, FGF4
BP	stem cell maintenance	GO:0019827	0.115324	EOMES, NODAL, FGF4
BP	pyrimidine-containing compound catabolic process	GO:0072529	0.13127	CDA, APOBEC3G
BP	mesoderm formation	GO:0001707	0.13127	EOMES, WNT3
BP	detection of mechanical stimulus	GO:0050982	0.132928	SERPINE2, TRPA1
BP	regulation of pathway-restricted SMAD protein phosphorylation	GO:0060393	0.132928	PMEPA1, NODAL
BP	hindlimb morphogenesis	GO:0035137	0.132928	WNT3, FGF4
BP	ameboidal-type cell migration	GO:0001667	0.132928	MIXL1, CER1, NODAL
BP	pyrimidine ribonucleoside metabolic process	GO:0046131	0.132928	CDA, APOBEC3G
BP	negative regulation of Wnt signaling pathway	GO:0030178	0.132928	DKK4, GSC, CER1
MF	growth factor activity	GO:0008083	0.140146	FGF17, NODAL, FGF4
MF	RNA polymerase II distal enhancer sequence-specific DNA binding	GO:0000980	0.140146	T, MIXL1
MF	activating transcription factor binding	GO:0033613	0.140146	EOMES, T
MF	repressing transcription factor binding	GO:0070491	0.140146	GSC, MIXL1
MF	inorganic cation transmembrane transporter activity	GO:0022890	0.166008	KCNH5, TRPA1, SLC6A15, SLC39A8, ATP12A
BP	homophilic cell adhesion via plasma membrane adhesion molecules	GO:0007156	0.171868	PCDH10, PCDH20, CDHR1
BP	formation of primary germ layer	GO:0001704	0.171868	EOMES, WNT3
MF	enhancer sequence-specific DNA binding	GO:0001158	0.18218	T, MIXL1
BP	anterior/posterior pattern specification	GO:0009952	0.188693	CYP26A1, T, CER1
BP	negative regulation of cell growth	GO:0030308	0.188693	CDA, SERPINE2, WNT3
BP	positive regulation of axonogenesis	GO:0050772	0.191167	NEFL, WNT3
BP	pyrimidine nucleoside metabolic process	GO:0006213	0.207278	CDA, APOBEC3G
MF	enhancer binding	GO:0035326	0.209271	T, MIXL1
MF	RNA polymerase II distal enhancer sequence-specific DNA binding transcription factor activity	GO:0003705	0.209271	T, MIXL1
MF	transmembrane receptor protein serine/threonine kinase binding	GO:0070696	0.209271	NODAL
MF	sodium:amino acid symporter activity	GO:0005283	0.209271	SLC6A15
MF	protein histidine kinase activity	GO:0004673	0.209271	KCNH5
MF	glutamate binding	GO:0016595	0.209271	GAD1
MF	phosphorelay sensor kinase activity	GO:0000155	0.209271	KCNH5
MF	G-protein beta-subunit binding	GO:0031681	0.209271	RGS7
MF	potassium-transporting ATPase activity	GO:0008556	0.212236	ATP12A
MF	receptor serine/threonine kinase binding	GO:0033612	0.212236	NODAL
MF	cation:amino acid symporter activity	GO:0005416	0.214771	SLC6A15
MF	arylsulfatase activity	GO:0004065	0.214771	ARSE
MF	phosphotransferase activity, nitrogenous group as acceptor	GO:0016775	0.223733	KCNH5
BP	embryonic pattern specification	GO:0009880	0.230851	T, NODAL
CC	ciliary part	GO:0044441	0.23616	CDHR1, ARMC4, GLIPR1L1
CC	integral component of plasma membrane	GO:0005887	0.23616	GPR39, KCNH5, CALCR, TRPA1, CDHR1, SLC6A15, GPR64, OR52A1
CC	fibril	GO:0043205	0.23616	MFAP4
CC	platelet alpha granule	GO:0031091	0.23616	SERPINE2
CC	stereocilium bundle tip	GO:0032426	0.23616	MYO3B
CC	clathrin-sculpted gamma-aminobutyric acid transport vesicle membrane	GO:0061202	0.23616	GAD1
CC	neurofilament	GO:0005883	0.23616	NEFL
CC	cation-transporting ATPase complex	GO:0090533	0.23616	ATP12A
CC	ciliary base	GO:0097546	0.23616	ARMC4
CC	dendrite terminus	GO:0044292	0.23616	RGS7
CC	filopodium tip	GO:0032433	0.23616	MYO3B
CC	microfibril	GO:0001527	0.23616	MFAP4
BP	regulation of cell projection organization	GO:0031344	0.23744	TBC1D2, MYO3B, NEFL, WNT3
BP	regulation of Wnt signaling pathway	GO:0030111	0.23744	DKK4, GSC, CER1
BP	monovalent inorganic cation transport	GO:0015672	0.23744	SLC5A9, KCNH5, SLC6A15, ATP12A
BP	regulation of transmembrane receptor protein serine/threonine kinase signaling pathway	GO:0090092	0.23744	PMEPA1, CER1, NODAL
BP	brain development	GO:0007420	0.23744	EOMES, ZIC2, NODAL
BP	positive regulation of cell projection organization	GO:0031346	0.23744	MYO3B, NEFL, WNT3
BP	organ morphogenesis	GO:0009887	0.23744	T, GSC, NODAL, FGF4
BP	cellular component morphogenesis	GO:0032989	0.23744	EOMES, NEFL, NODAL, WNT3
BP	cell morphogenesis	GO:0000902	0.23744	EOMES, NODAL, WNT3
BP	negative regulation of growth	GO:0045926	0.23744	CDA, SERPINE2, WNT3
BP	BMP signaling pathway	GO:0030509	0.23744	T, CER1
BP	Wnt signaling pathway	GO:0016055	0.23744	DKK4, T, WNT3
BP	canonical Wnt signaling pathway	GO:0060070	0.23744	T, WNT3
BP	cell-cell adhesion via plasma-membrane adhesion molecules	GO:0098742	0.23744	PCDH10, PCDH20, CDHR1
BP	cell-cell adhesion	GO:0098609	0.23744	PCDH10, PCDH20, CDHR1
BP	epithelium development	GO:0060429	0.23744	SERPINE2, CER1, WNT3
BP	embryonic appendage morphogenesis	GO:0035113	0.23744	WNT3, FGF4
BP	embryonic limb morphogenesis	GO:0030326	0.23744	WNT3, FGF4
BP	cellular response to retinoic acid	GO:0071300	0.23744	CYP26A1, WNT3
BP	pyrimidine-containing compound metabolic process	GO:0072527	0.23744	CDA, APOBEC3G
BP	sensory perception	GO:0007600	0.23744	TRPA1, MYO3B, ZIC2, OR52A1
BP	tube closure	GO:0060606	0.23744	ZIC2, T
BP	neural tube closure	GO:0001843	0.23744	ZIC2, T
BP	embryonic skeletal system morphogenesis	GO:0048704	0.23744	GSC, NODAL
BP	dorsal/ventral pattern formation	GO:0009953	0.23744	GSC, CER1
BP	limb morphogenesis	GO:0035108	0.23744	WNT3, FGF4
BP	appendage morphogenesis	GO:0035107	0.23744	WNT3, FGF4
BP	negative regulation of transmembrane receptor protein serine/threonine kinase signaling pathway	GO:0090101	0.23744	PMEPA1, CER1
BP	regulation of cell-cell adhesion	GO:0022407	0.23744	SERPINE2, NODAL
BP	positive regulation of ERK1 and ERK2 cascade	GO:0070374	0.23744	NODAL, FGF4
BP	response to retinoic acid	GO:0032526	0.23744	CYP26A1, WNT3
BP	tube formation	GO:0035148	0.23744	ZIC2, T
BP	skeletal system morphogenesis	GO:0048705	0.23744	GSC, NODAL
BP	neurotransmitter transport	GO:0006836	0.23744	GAD1, SLC6A15
BP	regulation of axonogenesis	GO:0050770	0.23744	NEFL, WNT3
BP	negative regulation of axon guidance	GO:1902668	0.23744	WNT3
BP	mesenchymal cell proliferation	GO:0010463	0.23744	FGF4
BP	endoderm formation	GO:0001706	0.23744	EOMES
BP	regulation of axon extension involved in axon guidance	GO:0048841	0.23744	WNT3
BP	regulation of stem cell maintenance	GO:2000036	0.23744	NODAL
BP	regulation of transcription from RNA polymerase II promoter involved in heart development	GO:1901213	0.23744	T
BP	extracellular matrix assembly	GO:0085029	0.23744	MFAP4
BP	fibril organization	GO:0097435	0.23744	MFAP4
BP	negative regulation of platelet activation	GO:0010544	0.23744	SERPINE2
BP	developmental pigmentation	GO:0048066	0.23744	ZIC2
BP	dicarboxylic acid catabolic process	GO:0043649	0.23744	GAD1
BP	regulation of platelet aggregation	GO:0090330	0.23744	SERPINE2
BP	lung morphogenesis	GO:0060425	0.23744	NODAL
BP	regulation of SMAD protein import into nucleus	GO:0060390	0.23744	NODAL
BP	dorsal/ventral axis specification	GO:0009950	0.23744	WNT3
BP	craniofacial suture morphogenesis	GO:0097094	0.23744	FGF4
BP	negative regulation of axon extension involved in axon guidance	GO:0048843	0.23744	WNT3
BP	nucleoside salvage	GO:0043174	0.23744	CDA
BP	response to UV-B	GO:0010224	0.23744	MFAP4
BP	left/right axis specification	GO:0070986	0.23744	ARMC4
BP	negative regulation of androgen receptor signaling pathway	GO:0060766	0.23744	NODAL
BP	axonemal dynein complex assembly	GO:0070286	0.23744	ARMC4
BP	positive regulation of defense response to virus by host	GO:0002230	0.23744	APOBEC3G
BP	positive regulation of SMAD protein import into nucleus	GO:0060391	0.23744	NODAL
BP	cerebral cortex neuron differentiation	GO:0021895	0.23744	EOMES
BP	UV protection	GO:0009650	0.23744	MFAP4
BP	extracellular regulation of signal transduction	GO:1900115	0.23744	CER1
BP	extracellular fibril organization	GO:0043206	0.23744	MFAP4
BP	cranial suture morphogenesis	GO:0060363	0.23744	FGF4
BP	dorsal/ventral neural tube patterning	GO:0021904	0.23744	GSC
BP	negative regulation of pathway-restricted SMAD protein phosphorylation	GO:0060394	0.23744	PMEPA1
BP	positive regulation of insulin-like growth factor receptor signaling pathway	GO:0043568	0.23744	KIAA1161
BP	anterior/posterior axis specification, embryo	GO:0008595	0.23744	T
BP	limb bud formation	GO:0060174	0.23744	WNT3
BP	potassium ion homeostasis	GO:0055075	0.23744	ATP12A
BP	morphogenesis of an epithelial fold	GO:0060571	0.23744	NODAL
BP	negative regulation of hematopoietic progenitor cell differentiation	GO:1901533	0.23744	MIXL1
BP	negative regulation of phosphatidylinositol 3-kinase signaling	GO:0014067	0.23744	SERPINE2
BP	nodal signaling pathway	GO:0038092	0.23744	NODAL
BP	ventricular system development	GO:0021591	0.23744	ARMC4
BP	extracellular negative regulation of signal transduction	GO:1900116	0.23744	CER1
BP	regulation of plasminogen activation	GO:0010755	0.23744	SERPINE2
BP	regulation of collateral sprouting	GO:0048670	0.23744	WNT3
BP	negative regulation of homotypic cell-cell adhesion	GO:0034111	0.23744	SERPINE2
BP	neurofilament cytoskeleton organization	GO:0060052	0.23744	NEFL
BP	negative regulation of sodium ion transport	GO:0010766	0.23744	SERPINE2
BP	pyrimidine nucleoside salvage	GO:0043097	0.23744	CDA
BP	maternal placenta development	GO:0001893	0.23744	NODAL
BP	positive regulation of astrocyte differentiation	GO:0048711	0.23744	SERPINE2
BP	negative regulation of activin receptor signaling pathway	GO:0032926	0.23744	CER1
BP	pyrimidine-containing compound salvage	GO:0008655	0.23744	CDA
BP	protein-cofactor linkage	GO:0018065	0.23744	GAD1
BP	phosphorelay signal transduction system	GO:0000160	0.23744	KCNH5
BP	primitive streak formation	GO:0090009	0.23744	T
BP	succinate metabolic process	GO:0006105	0.23744	GAD1
BP	fat-soluble vitamin catabolic process	GO:0042363	0.23744	CYP26A1
BP	DNA deamination	GO:0045006	0.23744	APOBEC3G
BP	regulation of single stranded viral RNA replication via double stranded DNA intermediate	GO:0045091	0.23744	APOBEC3G
BP	vitamin catabolic process	GO:0009111	0.23744	CYP26A1
BP	interferon-gamma production	GO:0032609	0.23744	EOMES
BP	embryonic process involved in female pregnancy	GO:0060136	0.23744	NODAL
BP	muscle organ morphogenesis	GO:0048644	0.23744	GSC
BP	sequestering of extracellular ligand from receptor	GO:0035581	0.23744	CER1
BP	proline transport	GO:0015824	0.23744	SLC6A15
BP	positive regulation of neurogenesis	GO:0050769	0.238172	SERPINE2, NEFL, WNT3
BP	detection of chemical stimulus involved in sensory perception	GO:0050907	0.238172	TRPA1, OR5P3, OR5P2, OR52A1
BP	regulation of cell projection assembly	GO:0060491	0.238172	TBC1D2, MYO3B
BP	nucleoside biosynthetic process	GO:0009163	0.238172	CDA, ATP12A
BP	glycosyl compound biosynthetic process	GO:1901659	0.238172	CDA, ATP12A
BP	embryonic organ morphogenesis	GO:0048562	0.238172	GSC, NODAL
BP	regulation of axon guidance	GO:1902667	0.238172	WNT3
BP	axon regeneration	GO:0031103	0.238172	NEFL
BP	innervation	GO:0060384	0.238172	SERPINE2
BP	trophectodermal cell differentiation	GO:0001829	0.238172	EOMES
BP	alpha-beta T cell differentiation involved in immune response	GO:0002293	0.238172	EOMES
BP	apoptotic process involved in morphogenesis	GO:0060561	0.238172	FGF4
BP	alpha-beta T cell activation involved in immune response	GO:0002287	0.238172	EOMES
BP	intermediate filament organization	GO:0045109	0.238172	NEFL
BP	T cell differentiation involved in immune response	GO:0002292	0.238172	EOMES
BP	neurotransmitter biosynthetic process	GO:0042136	0.238172	GAD1
BP	positive regulation of cell morphogenesis involved in differentiation	GO:0010770	0.238488	NEFL, WNT3
BP	retinoic acid receptor signaling pathway	GO:0048384	0.244809	CYP26A1
BP	olfactory bulb development	GO:0021772	0.244809	EOMES
BP	skeletal muscle fiber development	GO:0048741	0.244809	KIAA1161
MF	phospholipase binding	GO:0043274	0.247215	NEFL
BP	multicellular organismal reproductive process	GO:0048609	0.248533	T, GPR64, NODAL, WNT3
BP	response to glucocorticoid	GO:0051384	0.248533	CALCR, NEFL
BP	digestive tract morphogenesis	GO:0048546	0.248533	NODAL
BP	retinal ganglion cell axon guidance	GO:0031290	0.248533	ZIC2
BP	neural crest cell development	GO:0014032	0.248533	CYP26A1
BP	secretory granule organization	GO:0033363	0.248533	SERPINE2
MF	transcription factor binding	GO:0008134	0.251581	EOMES, T, GSC, MIXL1
MF	RNA polymerase II regulatory region sequence-specific DNA binding	GO:0000977	0.251581	EOMES, T, MIXL1
MF	RNA polymerase II regulatory region DNA binding	GO:0001012	0.251581	EOMES, T, MIXL1
MF	growth factor receptor binding	GO:0070851	0.251581	FGF17, FGF4
MF	hydrolase activity, acting on carbon-nitrogen (but not peptide) bonds	GO:0016810	0.251581	CDA, APOBEC3G
MF	potassium ion transmembrane transporter activity	GO:0015079	0.251581	KCNH5, ATP12A
MF	heparin binding	GO:0008201	0.251581	SERPINE2, FGF4
MF	R-SMAD binding	GO:0070412	0.251581	PMEPA1
MF	WW domain binding	GO:0050699	0.251581	PMEPA1
MF	retinoic acid binding	GO:0001972	0.251581	CYP26A1
MF	microfilament motor activity	GO:0000146	0.251581	MYO3B
MF	neutral amino acid transmembrane transporter activity	GO:0015175	0.251581	SLC6A15
MF	transferase activity, transferring amino-acyl groups	GO:0016755	0.251581	QPCT
MF	sulfuric ester hydrolase activity	GO:0008484	0.251581	ARSE
MF	neurotransmitter:sodium symporter activity	GO:0005328	0.251581	SLC6A15
MF	neurotransmitter transporter activity	GO:0005326	0.251581	SLC6A15
MF	RNA polymerase II distal enhancer sequence-specific DNA binding transcription factor activity involved in positive regulation of transcription	GO:0001205	0.251581	MIXL1
BP	positive regulation of nervous system development	GO:0051962	0.252061	SERPINE2, NEFL, WNT3
BP	detection of chemical stimulus	GO:0009593	0.252061	TRPA1, OR5P3, OR5P2, OR52A1
BP	inositol lipid-mediated signaling	GO:0048017	0.252061	FGF17, FGF4
BP	phosphatidylinositol-mediated signaling	GO:0048015	0.252061	FGF17, FGF4
BP	regulation of cell growth	GO:0001558	0.252061	CDA, SERPINE2, WNT3
BP	cellular response to acid chemical	GO:0071229	0.252061	CYP26A1, WNT3
BP	response to corticosteroid	GO:0031960	0.252061	CALCR, NEFL
BP	transforming growth factor beta receptor signaling pathway	GO:0007179	0.252061	PMEPA1, NODAL
BP	sodium ion transport	GO:0006814	0.252061	SLC5A9, SLC6A15
BP	negative regulation of multi-organism process	GO:0043901	0.252061	APOBEC3G, NODAL
BP	cell morphogenesis involved in differentiation	GO:0000904	0.252061	EOMES, NODAL
BP	positive regulation of neuron projection development	GO:0010976	0.252061	NEFL, WNT3
BP	regulation of homotypic cell-cell adhesion	GO:0034110	0.252061	SERPINE2
BP	response to BMP	GO:0071772	0.252061	CER1
BP	cellular response to BMP stimulus	GO:0071773	0.252061	CER1
BP	neuron projection regeneration	GO:0031102	0.252061	NEFL
BP	negative regulation of axon extension	GO:0030517	0.252061	WNT3
BP	glutamate metabolic process	GO:0006536	0.252061	GAD1
BP	axon development	GO:0061564	0.252061	NEFL
BP	positive regulation of filopodium assembly	GO:0051491	0.252061	MYO3B
BP	positive regulation vascular endothelial growth factor production	GO:0010575	0.252061	NODAL
BP	cartilage condensation	GO:0001502	0.252061	FGF4
BP	retinoic acid metabolic process	GO:0042573	0.252061	CYP26A1
BP	mesenchymal cell development	GO:0014031	0.252061	CYP26A1
BP	embryonic placenta development	GO:0001892	0.252061	NODAL
BP	cell aggregation	GO:0098743	0.252061	FGF4
BP	myotube cell development	GO:0014904	0.252061	KIAA1161
BP	apoptotic process involved in development	GO:1902742	0.252061	FGF4
BP	middle ear morphogenesis	GO:0042474	0.252061	GSC
BP	regulation of astrocyte differentiation	GO:0048710	0.252061	SERPINE2
BP	regulation of androgen receptor signaling pathway	GO:0060765	0.252061	NODAL
BP	regulation of insulin-like growth factor receptor signaling pathway	GO:0043567	0.252061	KIAA1161
BP	response to corticosterone	GO:0051412	0.252061	NEFL
BP	glutamine family amino acid catabolic process	GO:0009065	0.252061	GAD1
BP	endoderm development	GO:0007492	0.252061	MIXL1
BP	activin receptor signaling pathway	GO:0032924	0.252061	NODAL
BP	cell differentiation involved in embryonic placenta development	GO:0060706	0.252061	EOMES
BP	insulin receptor signaling pathway	GO:0008286	0.253266	FGF17, FGF4
BP	anterograde axon cargo transport	GO:0008089	0.257978	NEFL
BP	regulation of hematopoietic progenitor cell differentiation	GO:1901532	0.257978	MIXL1
BP	potassium ion transport	GO:0006813	0.258323	KCNH5, ATP12A
BP	positive regulation of glial cell differentiation	GO:0045687	0.261211	SERPINE2
BP	zinc ion transport	GO:0006829	0.261211	SLC39A8
BP	positive regulation of pathway-restricted SMAD protein phosphorylation	GO:0010862	0.261211	NODAL
BP	regulation of defense response to virus by host	GO:0050691	0.261211	APOBEC3G
BP	negative regulation of chemotaxis	GO:0050922	0.264269	WNT3
BP	regulation of vascular endothelial growth factor production	GO:0010574	0.264269	NODAL
BP	regulation of platelet activation	GO:0010543	0.264269	SERPINE2
BP	neurotransmitter metabolic process	GO:0042133	0.264269	GAD1
BP	developmental programmed cell death	GO:0010623	0.264269	FGF4
CC	photoreceptor outer segment membrane	GO:0042622	0.265177	CDHR1
BP	stem cell development	GO:0048864	0.268372	CYP26A1
BP	response to mineralocorticoid	GO:0051385	0.268372	NEFL
BP	neutral amino acid transport	GO:0015804	0.268372	SLC6A15
BP	negative regulation of smoothened signaling pathway	GO:0045879	0.268372	SERPINE2
BP	regulation of ERK1 and ERK2 cascade	GO:0070372	0.269885	NODAL, FGF4
BP	skeletal system development	GO:0001501	0.2715	T, ARSE
BP	fibroblast growth factor receptor signaling pathway	GO:0008543	0.272305	FGF17, FGF4
BP	embryonic cranial skeleton morphogenesis	GO:0048701	0.272305	NODAL
BP	tube development	GO:0035295	0.2735	MIXL1, CER1
BP	response to transforming growth factor beta	GO:0071559	0.274875	PMEPA1, NODAL
BP	cellular response to transforming growth factor beta stimulus	GO:0071560	0.274875	PMEPA1, NODAL
BP	long-term synaptic potentiation	GO:0060291	0.274875	SERPINE2
BP	photoreceptor cell maintenance	GO:0045494	0.274875	CDHR1
MF	cadherin binding	GO:0045296	0.27503	TBC1D2
MF	transcription regulatory region sequence-specific DNA binding	GO:0000976	0.277781	EOMES, T, MIXL1
MF	organic acid:sodium symporter activity	GO:0005343	0.277781	SLC6A15
MF	monovalent inorganic cation transmembrane transporter activity	GO:0015077	0.278164	KCNH5, SLC6A15, ATP12A
BP	positive regulation of cell development	GO:0010720	0.278464	SERPINE2, NEFL, WNT3
BP	response to peptide hormone	GO:0043434	0.278464	FGF17, NEFL, FGF4
BP	regulation of gastrulation	GO:0010470	0.278464	NODAL
BP	reproductive behavior	GO:0019098	0.278464	SERPINE2
BP	regulation of collagen metabolic process	GO:0010712	0.278464	MFAP4
BP	activation of adenylate cyclase activity	GO:0007190	0.278464	CALCR
BP	negative regulation of intracellular steroid hormone receptor signaling pathway	GO:0033144	0.278464	NODAL
BP	pyrimidine nucleobase metabolic process	GO:0006206	0.278464	CDA
BP	response to pain	GO:0048265	0.278464	TRPA1
BP	fat-soluble vitamin metabolic process	GO:0006775	0.278464	CYP26A1
BP	cilium movement	GO:0003341	0.278464	ARMC4
MF	ATPase activity, coupled to transmembrane movement of ions, phosphorylative mechanism	GO:0015662	0.281111	ATP12A
BP	response to mechanical stimulus	GO:0009612	0.282774	SERPINE2, TRPA1
BP	detection of abiotic stimulus	GO:0009582	0.282774	SERPINE2, TRPA1
BP	detection of external stimulus	GO:0009581	0.282774	SERPINE2, TRPA1
BP	embryonic forelimb morphogenesis	GO:0035115	0.282774	WNT3
BP	negative regulation of retinoic acid receptor signaling pathway	GO:0048387	0.282774	CYP26A1
BP	negative regulation of epithelial cell differentiation	GO:0030857	0.282774	NODAL
BP	negative regulation of reproductive process	GO:2000242	0.282774	NODAL
BP	alpha-beta T cell differentiation	GO:0046632	0.282774	EOMES
BP	regulation of G2/M transition of mitotic cell cycle	GO:0010389	0.282774	KCNH5
BP	embryonic axis specification	GO:0000578	0.282774	T
BP	response to peptide	GO:1901652	0.283307	FGF17, NEFL, FGF4
BP	cellular response to fibroblast growth factor stimulus	GO:0044344	0.283307	FGF17, FGF4
BP	response to fibroblast growth factor	GO:0071774	0.283307	FGF17, FGF4
BP	negative regulation of cellular component movement	GO:0051271	0.283307	NODAL, WNT3
BP	cellular response to insulin stimulus	GO:0032869	0.283307	FGF17, FGF4
BP	epidermal growth factor receptor signaling pathway	GO:0007173	0.283307	FGF17, FGF4
BP	intracellular receptor signaling pathway	GO:0030522	0.283307	CYP26A1, PMEPA1
BP	microtubule-based movement	GO:0007018	0.283307	ARMC4, NEFL
BP	visual perception	GO:0007601	0.283307	MYO3B, ZIC2
BP	regulation of filopodium assembly	GO:0051489	0.283307	MYO3B
BP	regulation of retinoic acid receptor signaling pathway	GO:0048385	0.283307	CYP26A1
BP	positive regulation of adenylate cyclase activity	GO:0045762	0.283307	CALCR
BP	placenta development	GO:0001890	0.283307	NODAL
BP	cardiocyte differentiation	GO:0035051	0.283307	EOMES
BP	maternal process involved in female pregnancy	GO:0060135	0.283307	NODAL
BP	regulation of multicellular organismal metabolic process	GO:0044246	0.283307	MFAP4
BP	response to axon injury	GO:0048678	0.283307	NEFL
BP	pigmentation	GO:0043473	0.283307	ZIC2
BP	embryonic skeletal system development	GO:0048706	0.283307	T
BP	pyrimidine nucleoside biosynthetic process	GO:0046134	0.283307	CDA
BP	axon cargo transport	GO:0008088	0.283307	NEFL
BP	heart morphogenesis	GO:0003007	0.283307	T
BP	ATP biosynthetic process	GO:0006754	0.283307	ATP12A
BP	regulation of cell cycle G2/M phase transition	GO:1902749	0.283307	KCNH5
BP	positive regulation of cell-cell adhesion	GO:0022409	0.283307	NODAL
BP	forelimb morphogenesis	GO:0035136	0.283307	WNT3
BP	regulation of cilium assembly	GO:1902017	0.283307	TBC1D2
BP	cellular metabolic compound salvage	GO:0043094	0.283307	CDA
BP	bone mineralization	GO:0030282	0.283307	CER1
BP	positive regulation of gliogenesis	GO:0014015	0.283307	SERPINE2
BP	negative regulation of BMP signaling pathway	GO:0030514	0.283307	CER1
BP	alpha-beta T cell activation	GO:0046631	0.283307	EOMES
BP	ureteric bud development	GO:0001657	0.283307	CER1
BP	muscle fiber development	GO:0048747	0.283307	KIAA1161
BP	binding of sperm to zona pellucida	GO:0007339	0.283307	GLIPR1L1
BP	termination of G-protein coupled receptor signaling pathway	GO:0038032	0.283307	RGS7
BP	intermediate filament-based process	GO:0045103	0.283307	NEFL
BP	intermediate filament cytoskeleton organization	GO:0045104	0.283307	NEFL
BP	negative regulation of viral genome replication	GO:0045071	0.283307	APOBEC3G
BP	response to cold	GO:0009409	0.283307	TRPA1
BP	ERBB signaling pathway	GO:0038127	0.284453	FGF17, FGF4
BP	sensory perception of light stimulus	GO:0050953	0.284453	MYO3B, ZIC2
BP	negative regulation of behavior	GO:0048521	0.284453	WNT3
BP	pyrimidine-containing compound biosynthetic process	GO:0072528	0.284453	CDA
BP	somitogenesis	GO:0001756	0.284453	T
BP	negative regulation of cell-cell adhesion	GO:0022408	0.284453	SERPINE2
BP	regulation of neuron differentiation	GO:0045664	0.285055	EOMES, NEFL, WNT3
BP	regulation of cell morphogenesis	GO:0022604	0.285055	TBC1D2, NEFL, WNT3
BP	carboxylic acid catabolic process	GO:0046395	0.285055	CYP26A1, GAD1
BP	organic acid catabolic process	GO:0016054	0.285055	CYP26A1, GAD1
BP	termination of signal transduction	GO:0023021	0.285055	RGS7
BP	androgen receptor signaling pathway	GO:0030521	0.285055	PMEPA1
MF	RNA polymerase II core promoter proximal region sequence-specific DNA binding	GO:0000978	0.285887	T, MIXL1
BP	negative regulation of blood coagulation	GO:0030195	0.287914	SERPINE2
BP	negative regulation of hemostasis	GO:1900047	0.287914	SERPINE2
BP	receptor internalization	GO:0031623	0.287914	CALCR
BP	negative regulation of locomotion	GO:0040013	0.288864	NODAL, WNT3
BP	segmentation	GO:0035282	0.289316	T
BP	mesonephric tubule development	GO:0072164	0.289316	CER1
BP	peptidyl-threonine phosphorylation	GO:0018107	0.289316	MYO3B
BP	vasculature development	GO:0001944	0.289316	NODAL
CC	ATPase dependent transmembrane transport complex	GO:0098533	0.289967	ATP12A
BP	detection of chemical stimulus involved in sensory perception of smell	GO:0050911	0.292958	OR5P3, OR5P2, OR52A1
BP	mesonephric epithelium development	GO:0072163	0.292958	CER1
BP	neuromuscular process controlling balance	GO:0050885	0.292958	NEFL
BP	negative regulation of response to external stimulus	GO:0032102	0.296127	SERPINE2, WNT3
BP	positive regulation of sequence-specific DNA binding transcription factor activity	GO:0051091	0.296127	ZIC2, NODAL
BP	regulation of synaptic transmission, glutamatergic	GO:0051966	0.296127	SERPINE2
BP	negative regulation of developmental growth	GO:0048640	0.296127	WNT3
BP	adenylate cyclase-activating G-protein coupled receptor signaling pathway	GO:0007189	0.296127	CALCR
BP	cellular response to UV	GO:0034644	0.296127	MFAP4
BP	positive regulation of cyclase activity	GO:0031281	0.296127	CALCR
BP	stem cell proliferation	GO:0072089	0.296127	FGF4
BP	negative regulation of axonogenesis	GO:0050771	0.296127	WNT3
BP	peptidyl-threonine modification	GO:0018210	0.296127	MYO3B
BP	negative regulation of coagulation	GO:0050819	0.296127	SERPINE2
BP	T cell activation involved in immune response	GO:0002286	0.296127	EOMES
BP	amino acid transmembrane transport	GO:0003333	0.296127	SLC6A15
BP	skeletal muscle cell differentiation	GO:0035914	0.296127	EOMES
BP	sperm-egg recognition	GO:0035036	0.296127	GLIPR1L1
MF	peptide hormone binding	GO:0017046	0.296192	CALCR
BP	positive regulation of neuron differentiation	GO:0045666	0.296821	NEFL, WNT3
BP	synaptic transmission	GO:0007268	0.29821	KCNH5, GAD1, NEFL
MF	core promoter proximal region DNA binding	GO:0001159	0.299871	T, MIXL1
MF	core promoter proximal region sequence-specific DNA binding	GO:0000987	0.299871	T, MIXL1
MF	carboxy-lyase activity	GO:0016831	0.299871	GAD1
MF	frizzled binding	GO:0005109	0.299871	WNT3
MF	isoprenoid binding	GO:0019840	0.300384	CYP26A1
MF	retinoid binding	GO:0005501	0.300384	CYP26A1
MF	oxygen binding	GO:0019825	0.300384	CYP26A1
BP	inorganic cation transmembrane transport	GO:0098662	0.300708	KCNH5, TRPA1, ATP12A
BP	neuron differentiation	GO:0030182	0.300708	EOMES, WNT3
BP	epithelial to mesenchymal transition	GO:0001837	0.300708	EOMES
BP	negative regulation of wound healing	GO:0061045	0.300708	SERPINE2
BP	regulation of glial cell differentiation	GO:0045685	0.300708	SERPINE2
BP	determination of left/right symmetry	GO:0007368	0.300708	T
BP	positive regulation of lyase activity	GO:0051349	0.300708	CALCR
BP	regulation of axon extension	GO:0030516	0.303706	WNT3
MF	glycosaminoglycan binding	GO:0005539	0.30479	SERPINE2, FGF4
MF	RNA polymerase II transcription factor binding transcription factor activity involved in positive regulation of transcription	GO:0001190	0.305325	MIXL1
BP	purine ribonucleoside triphosphate biosynthetic process	GO:0009206	0.306401	ATP12A
BP	mesoderm development	GO:0007498	0.306401	T
BP	regulation of pH	GO:0006885	0.306401	ATP12A
BP	forebrain development	GO:0030900	0.308141	GSC
BP	regulation of intracellular steroid hormone receptor signaling pathway	GO:0033143	0.308141	NODAL
BP	determination of bilateral symmetry	GO:0009855	0.308141	T
BP	purine nucleoside triphosphate biosynthetic process	GO:0009145	0.308141	ATP12A
BP	digestive tract development	GO:0048565	0.310714	MIXL1
BP	specification of symmetry	GO:0009799	0.310714	T
BP	protein homotetramerization	GO:0051289	0.310714	CDA
MF	L-amino acid transmembrane transporter activity	GO:0015179	0.31452	SLC6A15
MF	carboxylic acid binding	GO:0031406	0.314565	CYP26A1, GAD1
MF	organic acid binding	GO:0043177	0.314565	CYP26A1, GAD1
BP	heart looping	GO:0001947	0.315018	NODAL
MF	protein homodimerization activity	GO:0042803	0.321874	CDA, APOBEC3G, CER1, MIXL1
MF	cytokine activity	GO:0005125	0.321874	NODAL, CER1
MF	olfactory receptor activity	GO:0004984	0.321874	OR5P3, OR5P2, OR52A1
MF	sulfur compound binding	GO:1901681	0.321874	SERPINE2, FGF4
MF	anion:cation symporter activity	GO:0015296	0.321874	SLC6A15
BP	regulation of viral genome replication	GO:0045069	0.322591	APOBEC3G
BP	neurotransmitter secretion	GO:0007269	0.322591	GAD1
BP	cell-cell recognition	GO:0009988	0.322591	GLIPR1L1
BP	ribonucleoside triphosphate biosynthetic process	GO:0009201	0.326769	ATP12A
MF	solute:sodium symporter activity	GO:0015370	0.329385	SLC6A15
BP	activation of phospholipase C activity	GO:0007202	0.330909	CALCR
MF	carbon-carbon lyase activity	GO:0016830	0.330944	GAD1
BP	response to insulin	GO:0032868	0.334316	FGF17, FGF4
BP	regulation of sodium ion transport	GO:0002028	0.334316	SERPINE2
BP	regulation of cell morphogenesis involved in differentiation	GO:0010769	0.335602	NEFL, WNT3
BP	embryonic heart tube morphogenesis	GO:0003143	0.335602	NODAL
BP	stem cell differentiation	GO:0048863	0.335602	EOMES
BP	kidney epithelium development	GO:0072073	0.335602	CER1
BP	regulation of adenylate cyclase activity	GO:0045761	0.335602	CALCR
BP	glycosphingolipid metabolic process	GO:0006687	0.335602	ARSE
BP	sensory perception of smell	GO:0007608	0.335602	OR52A1
BP	negative regulation of G-protein coupled receptor protein signaling pathway	GO:0045744	0.335602	RGS7
BP	regulation of extent of cell growth	GO:0061387	0.335602	WNT3
BP	regulation of smoothened signaling pathway	GO:0008589	0.339526	SERPINE2
CC	extracellular matrix	GO:0031012	0.339868	MFAP4, SERPINE2, WNT3
CC	endoplasmic reticulum lumen	GO:0005788	0.339868	ARSE, WNT3
CC	photoreceptor inner segment	GO:0001917	0.339868	MYO3B
BP	purine ribonucleoside monophosphate biosynthetic process	GO:0009168	0.341559	ATP12A
BP	protein polymerization	GO:0051258	0.341559	NEFL
BP	purine nucleoside monophosphate biosynthetic process	GO:0009127	0.341559	ATP12A
BP	cellular protein complex assembly	GO:0043623	0.342101	ARMC4, NEFL
BP	positive regulation of cAMP biosynthetic process	GO:0030819	0.342626	CALCR
BP	striated muscle cell development	GO:0055002	0.342626	KIAA1161
BP	glutamine family amino acid metabolic process	GO:0009064	0.342626	GAD1
BP	cellular response to peptide hormone stimulus	GO:0071375	0.344654	FGF17, FGF4
BP	small molecule catabolic process	GO:0044282	0.344654	CYP26A1, GAD1
BP	regulation of phosphatidylinositol 3-kinase signaling	GO:0014066	0.344654	SERPINE2
BP	vasculogenesis	GO:0001570	0.344654	T
BP	positive regulation of phospholipase C activity	GO:0010863	0.344654	CALCR
BP	nucleobase metabolic process	GO:0009112	0.344654	CDA
BP	multicellular organismal response to stress	GO:0033555	0.344654	TRPA1
BP	regulation of gliogenesis	GO:0014013	0.344654	SERPINE2
CC	nuclear chromatin	GO:0000790	0.348101	T, MIXL1
CC	secretory granule	GO:0030141	0.348101	SERPINE2, GLIPR1L1
CC	photoreceptor outer segment	GO:0001750	0.348101	MYO3B
CC	heterotrimeric G-protein complex	GO:0005834	0.348101	RGS7
BP	cytokine production	GO:0001816	0.348324	EOMES
BP	regulation of phospholipase C activity	GO:1900274	0.350138	CALCR
BP	nucleoside triphosphate biosynthetic process	GO:0009142	0.350138	ATP12A
BP	odontogenesis of dentin-containing tooth	GO:0042475	0.350138	FGF4
CC	plasma membrane region	GO:0098590	0.352605	CDHR1, GPR64, ATP12A
CC	early endosome membrane	GO:0031901	0.352605	PMEPA1
BP	response to acid chemical	GO:0001101	0.35521	CYP26A1, WNT3
BP	cellular response to peptide	GO:1901653	0.35521	FGF17, FGF4
BP	neurotrophin TRK receptor signaling pathway	GO:0048011	0.35521	FGF17, FGF4
BP	regulation of neuron projection development	GO:0010975	0.35521	NEFL, WNT3
BP	positive regulation of cAMP metabolic process	GO:0030816	0.35521	CALCR
BP	DNA modification	GO:0006304	0.35521	APOBEC3G
BP	biomineral tissue development	GO:0031214	0.35521	CER1
BP	regulation of BMP signaling pathway	GO:0030510	0.35521	CER1
BP	negative regulation of transforming growth factor beta receptor signaling pathway	GO:0030512	0.35521	PMEPA1
BP	regulation of cyclase activity	GO:0031279	0.35521	CALCR
BP	positive regulation of transmembrane receptor protein serine/threonine kinase signaling pathway	GO:0090100	0.35521	NODAL
BP	intracellular steroid hormone receptor signaling pathway	GO:0030518	0.35521	PMEPA1
BP	positive regulation of developmental growth	GO:0048639	0.35521	WNT3
BP	receptor metabolic process	GO:0043112	0.35521	CALCR
BP	nervous system development	GO:0007399	0.35675	FGF17, CER1
BP	neurotrophin signaling pathway	GO:0038179	0.357792	FGF17, FGF4
BP	muscle cell development	GO:0055001	0.359308	KIAA1161
BP	negative regulation of nucleotide metabolic process	GO:0045980	0.359308	CDA
BP	negative regulation of viral process	GO:0048525	0.359308	APOBEC3G
MF	calcium ion binding	GO:0005509	0.359475	FSTL5, PCDH10, PCDH20, CDHR1
MF	pyridoxal phosphate binding	GO:0030170	0.359475	GAD1
CC	ciliary membrane	GO:0060170	0.361536	CDHR1
CC	cytoplasmic mRNA processing body	GO:0000932	0.361536	APOBEC3G
CC	neuromuscular junction	GO:0031594	0.361536	SERPINE2
CC	axoneme	GO:0005930	0.361536	ARMC4
CC	clathrin-coated vesicle membrane	GO:0030665	0.361536	GAD1
CC	extrinsic component of plasma membrane	GO:0019897	0.361536	SERPINE2
CC	acrosomal vesicle	GO:0001669	0.361536	GLIPR1L1
MF	monocarboxylic acid binding	GO:0033293	0.363119	CYP26A1
BP	lymphocyte activation involved in immune response	GO:0002285	0.364145	EOMES
BP	regulation of lyase activity	GO:0051339	0.364145	CALCR
BP	protein localization to plasma membrane	GO:0072659	0.364145	CALCR
BP	regulation of defense response to virus	GO:0050688	0.364145	APOBEC3G
BP	positive regulation of protein kinase B signaling	GO:0051897	0.366511	KIAA1161
BP	ribonucleoside monophosphate biosynthetic process	GO:0009156	0.366511	ATP12A
BP	neuromuscular process	GO:0050905	0.367951	NEFL
BP	regulation of hemostasis	GO:1900046	0.367951	SERPINE2
BP	regulation of blood coagulation	GO:0030193	0.367951	SERPINE2
BP	positive regulation of protein import into nucleus	GO:0042307	0.368474	NODAL
BP	positive regulation of phospholipase activity	GO:0010518	0.368474	CALCR
BP	negative regulation of DNA metabolic process	GO:0051053	0.368474	APOBEC3G
BP	regulation of organelle assembly	GO:1902115	0.368474	TBC1D2
MF	Rab GTPase activator activity	GO:0005097	0.369462	TBC1D2
MF	hormone binding	GO:0042562	0.370251	CALCR
BP	retinoid metabolic process	GO:0001523	0.371618	CYP26A1
BP	Fc-epsilon receptor signaling pathway	GO:0038095	0.372078	FGF17, FGF4
BP	positive regulation of cyclic nucleotide biosynthetic process	GO:0030804	0.372078	CALCR
BP	monovalent inorganic cation homeostasis	GO:0055067	0.372078	ATP12A
BP	monocarboxylic acid catabolic process	GO:0072329	0.372078	CYP26A1
BP	morphogenesis of an epithelium	GO:0002009	0.372351	T, NODAL
BP	positive regulation of protein localization to nucleus	GO:1900182	0.375553	NODAL
BP	positive regulation of nucleotide biosynthetic process	GO:0030810	0.375553	CALCR
BP	positive regulation of purine nucleotide biosynthetic process	GO:1900373	0.375553	CALCR
BP	peptidyl-serine phosphorylation	GO:0018105	0.375553	MYO3B
BP	positive regulation of synaptic transmission	GO:0050806	0.375933	SERPINE2
BP	cellular response to light stimulus	GO:0071482	0.375933	MFAP4
BP	nucleoside monophosphate biosynthetic process	GO:0009124	0.375933	ATP12A
BP	regulation of coagulation	GO:0050818	0.375933	SERPINE2
BP	liver development	GO:0001889	0.378029	NODAL
BP	regulation of reproductive process	GO:2000241	0.378029	NODAL
BP	regulation of multi-organism process	GO:0043900	0.378398	APOBEC3G, NODAL
BP	dicarboxylic acid metabolic process	GO:0043648	0.378398	GAD1
BP	central nervous system neuron differentiation	GO:0021953	0.378398	EOMES
BP	diterpenoid metabolic process	GO:0016101	0.378398	CYP26A1
MF	SMAD binding	GO:0046332	0.378642	PMEPA1
MF	amino acid transmembrane transporter activity	GO:0015171	0.378642	SLC6A15
MF	ATPase activity, coupled to transmembrane movement of ions	GO:0042625	0.378642	ATP12A
MF	cation-transporting ATPase activity	GO:0019829	0.378642	ATP12A
MF	chromatin DNA binding	GO:0031490	0.378642	ZIC2
BP	regulation of Rab GTPase activity	GO:0032313	0.379532	TBC1D2
BP	positive regulation of Rab GTPase activity	GO:0032851	0.379532	TBC1D2
BP	negative regulation of cell morphogenesis involved in differentiation	GO:0010771	0.379532	WNT3
BP	regulation of phospholipase activity	GO:0010517	0.380678	CALCR
BP	RNA modification	GO:0009451	0.380678	APOBEC3G
BP	protein tetramerization	GO:0051262	0.380678	CDA
BP	positive regulation of lipase activity	GO:0060193	0.381798	CALCR
BP	epithelial tube morphogenesis	GO:0060562	0.381798	NODAL
BP	regulation of neurotransmitter levels	GO:0001505	0.381798	GAD1
BP	negative regulation of protein complex assembly	GO:0031333	0.382043	PMEPA1
BP	regulation of stem cell differentiation	GO:2000736	0.382043	NODAL
BP	positive regulation of cyclic nucleotide metabolic process	GO:0030801	0.382043	CALCR
BP	negative regulation of neuron projection development	GO:0010977	0.382043	WNT3
BP	cellular response to lipid	GO:0071396	0.382389	CYP26A1, WNT3
BP	glycolipid metabolic process	GO:0006664	0.383116	ARSE
BP	alpha-amino acid catabolic process	GO:1901606	0.383116	GAD1
MF	GTPase activator activity	GO:0005096	0.384091	TBC1D2, RGS7
BP	cellular hormone metabolic process	GO:0034754	0.387865	CYP26A1
BP	positive regulation of nucleocytoplasmic transport	GO:0046824	0.387865	NODAL
BP	microtubule-based transport	GO:0010970	0.387865	NEFL
BP	negative regulation of ion transport	GO:0043271	0.387865	SERPINE2
BP	response to hydrogen peroxide	GO:0042542	0.387865	TRPA1
BP	purine ribonucleoside biosynthetic process	GO:0046129	0.387865	ATP12A
BP	purine nucleoside biosynthetic process	GO:0042451	0.387865	ATP12A
BP	negative regulation of protein catabolic process	GO:0042177	0.389786	SERPINE2
BP	peptidyl-serine modification	GO:0018209	0.389786	MYO3B
BP	regeneration	GO:0031099	0.389786	NEFL
BP	terpenoid metabolic process	GO:0006721	0.389786	CYP26A1
BP	T cell differentiation	GO:0030217	0.389786	EOMES
BP	odontogenesis	GO:0042476	0.389786	FGF4
BP	regulation of cAMP biosynthetic process	GO:0030817	0.392382	CALCR
BP	liposaccharide metabolic process	GO:1903509	0.397513	ARSE
BP	sensory perception of chemical stimulus	GO:0007606	0.397513	OR52A1
BP	tube morphogenesis	GO:0035239	0.397516	NODAL
BP	positive regulation of angiogenesis	GO:0045766	0.397516	NODAL
BP	transition metal ion transport	GO:0000041	0.397516	SLC39A8
BP	regulation of embryonic development	GO:0045995	0.397516	NODAL
BP	regulation of cell adhesion	GO:0030155	0.398893	SERPINE2, NODAL
BP	regulation of sequence-specific DNA binding transcription factor activity	GO:0051090	0.401389	ZIC2, NODAL
BP	regulation of transforming growth factor beta receptor signaling pathway	GO:0017015	0.401658	PMEPA1
[truncated: 379 more rows]

## Sheet: Cluster 5
Category	Term	ID	Adjusted p-value	Genes
[truncated: 1,488 more rows]

## Sheet: Cluster 6
Category	Term	ID	Adjusted p-value	Genes
[truncated: 2,079 more rows]

[truncated: 4 more sheets: Cluster 7, Cluster 8, Cluster 9, Cluster 10]
